# Supplementary material for: Extracting information from free-text electronic patient records to identify practice-based evidence of the performance of coronary stents
Source: PLoS One. 2017 Aug 11;12(8):e0182889. doi: 10.1371/journal.pone.0182889 (PMC5553787; doi:10.1371/journal.pone.0182889)
Supplement: S2 File — (XLSX) [file pone.0182889.s002.xlsx]

## Sheet: 시트1
ReportID	CaseID	Age	Sex	HTN	DM	DAPT_over12mon	Lesions	Emergent PCI	Radial approach	Femoral approach	High pressure balloon	Average diameter of stents	Total length of stents	No. of stents used	BMS	First generation DES	Second generation DES	Durable	Biodegradable	Outcome	Observation period (days)
1	1	60	M	TRUE	FALSE	TRUE	RCA	FALSE	FALSE	TRUE	FALSE	0	0	0	N/A	N/A	N/A	N/A	N/A	0	1638
2	2	50	M	FALSE	FALSE	TRUE	LAD	FALSE	FALSE	TRUE	TRUE	4	23	1	FALSE	FALSE	TRUE	TRUE	FALSE	0	1590
3	2	50	M	FALSE	FALSE	TRUE	LCx	FALSE	FALSE	TRUE	TRUE	0	0	0	N/A	N/A	N/A	N/A	N/A	0	1590
4	3	80	F	TRUE	FALSE	TRUE	LAD	FALSE	FALSE	TRUE	TRUE	3	23	1	FALSE	TRUE	FALSE	N/A	N/A	0	1652
5	4	70	F	TRUE	FALSE	TRUE	LCx	FALSE	FALSE	TRUE	FALSE	2.5	12	1	FALSE	FALSE	TRUE	TRUE	FALSE	0	1650
6	5	50	M	FALSE	FALSE	TRUE	LAD	FALSE	FALSE	TRUE	TRUE	3.5	33	1	FALSE	TRUE	FALSE	N/A	N/A	0	1594
7	6	70	F	FALSE	FALSE	TRUE	LAD	FALSE	FALSE	TRUE	TRUE	3	28	1	FALSE	FALSE	TRUE	FALSE	TRUE	0	1627
8	7	40	M	FALSE	FALSE	TRUE	LAD	TRUE	FALSE	TRUE	FALSE	3	23	1	FALSE	FALSE	TRUE	TRUE	FALSE	0	1628
9	8	40	M	FALSE	FALSE	FALSE	RCA	FALSE	FALSE	TRUE	FALSE	4	24	1	FALSE	FALSE	TRUE	TRUE	FALSE	0	1638
10	9	60	F	FALSE	TRUE	FALSE	LCx	FALSE	FALSE	TRUE	TRUE	3	33	1	FALSE	TRUE	FALSE	N/A	N/A	0	153
11	9	60	F	FALSE	TRUE	FALSE	RCA	FALSE	FALSE	TRUE	TRUE	3	33	1	FALSE	TRUE	FALSE	N/A	N/A	0	153
12	9	60	F	FALSE	TRUE	FALSE	LAD	FALSE	FALSE	TRUE	TRUE	2.875	51	2	FALSE	TRUE	FALSE	N/A	N/A	0	153
13	10	60	M	TRUE	FALSE	TRUE	LCx	FALSE	FALSE	TRUE	FALSE	0	0	0	N/A	N/A	N/A	N/A	N/A	0	1618
14	10	60	M	TRUE	FALSE	TRUE	LAD	FALSE	FALSE	TRUE	TRUE	4	16	1	FALSE	FALSE	TRUE	TRUE	FALSE	0	1618
15	11	60	M	FALSE	FALSE	FALSE	LCx	FALSE	FALSE	TRUE	TRUE	3	23	1	FALSE	FALSE	TRUE	TRUE	FALSE	0	1610
16	12	80	F	FALSE	FALSE	TRUE	RCA	FALSE	FALSE	TRUE	TRUE	3.5	28	1	FALSE	FALSE	TRUE	TRUE	FALSE	0	1540
17	12	80	F	FALSE	FALSE	TRUE	LAD	FALSE	FALSE	TRUE	TRUE	3	23	1	FALSE	FALSE	TRUE	TRUE	FALSE	0	1540
18	12	80	F	FALSE	FALSE	TRUE	LCx	FALSE	FALSE	TRUE	FALSE	2.75	15	1	FALSE	FALSE	TRUE	TRUE	FALSE	0	1540
19	13	60	F	TRUE	TRUE	FALSE	LAD	FALSE	FALSE	TRUE	TRUE	2.75	28	1	FALSE	FALSE	TRUE	TRUE	FALSE	0	1602
20	14	30	M	FALSE	FALSE	FALSE	RCA	TRUE	FALSE	TRUE	FALSE	3	15	1	FALSE	FALSE	TRUE	TRUE	FALSE	0	1570
21	15	70	F	FALSE	TRUE	FALSE	LAD	FALSE	FALSE	TRUE	TRUE	3.5	23	1	FALSE	FALSE	TRUE	TRUE	FALSE	0	1576
22	16	60	M	TRUE	FALSE	TRUE	LAD	FALSE	FALSE	TRUE	TRUE	3	23	1	FALSE	TRUE	FALSE	N/A	N/A	1	1166
23	17	70	M	TRUE	FALSE	FALSE	LM-LAD	FALSE	FALSE	TRUE	TRUE	3.5	28	1	FALSE	FALSE	TRUE	TRUE	FALSE	0	1591
24	17	70	M	TRUE	FALSE	FALSE	LAD	FALSE	FALSE	TRUE	TRUE	3	28	1	FALSE	FALSE	TRUE	TRUE	FALSE	0	1591
25	17	70	M	TRUE	FALSE	FALSE	LCx	FALSE	FALSE	TRUE	FALSE	0	0	0	N/A	N/A	N/A	N/A	N/A	0	1591
26	18	70	M	TRUE	TRUE	TRUE	LCx	FALSE	FALSE	TRUE	FALSE	3.5	30	1	FALSE	FALSE	TRUE	TRUE	FALSE	0	1028
27	18	70	M	TRUE	TRUE	TRUE	RCA	FALSE	FALSE	TRUE	FALSE	0	0	0	N/A	N/A	N/A	N/A	N/A	0	1028
28	19	50	M	FALSE	FALSE	TRUE	RCA	FALSE	FALSE	TRUE	FALSE	2.5	16	1	FALSE	FALSE	TRUE	TRUE	FALSE	0	1515
29	20	50	M	FALSE	FALSE	TRUE	LCx	FALSE	FALSE	TRUE	TRUE	2.58333	63	3	FALSE	TRUE	TRUE	N/A	N/A	0	1562
30	20	50	M	FALSE	FALSE	TRUE	LAD	FALSE	FALSE	TRUE	TRUE	2.91667	84	3	FALSE	TRUE	FALSE	N/A	N/A	0	1562
31	21	60	M	FALSE	TRUE	TRUE	LAD	FALSE	FALSE	TRUE	TRUE	3	69	3	FALSE	TRUE	FALSE	N/A	N/A	0	1436
32	22	60	M	TRUE	TRUE	TRUE	RCA	FALSE	FALSE	TRUE	FALSE	3	13	1	FALSE	TRUE	FALSE	N/A	N/A	1	885
33	23	60	M	FALSE	FALSE	FALSE	LAD	FALSE	FALSE	TRUE	TRUE	3	28	1	FALSE	FALSE	TRUE	FALSE	TRUE	0	1568
34	24	80	M	TRUE	FALSE	FALSE	RCA	FALSE	TRUE	FALSE	TRUE	3.5	51	2	FALSE	TRUE	FALSE	N/A	N/A	0	1555
35	25	60	F	TRUE	FALSE	FALSE	LAD	FALSE	FALSE	TRUE	FALSE	3.5	16	1	FALSE	FALSE	TRUE	TRUE	FALSE	0	827
36	26	70	F	FALSE	FALSE	FALSE	LAD	FALSE	FALSE	TRUE	TRUE	3	28	1	FALSE	FALSE	TRUE	TRUE	FALSE	0	120
37	26	70	F	FALSE	FALSE	FALSE	LCx	FALSE	FALSE	TRUE	FALSE	2.5	24	1	FALSE	FALSE	TRUE	TRUE	FALSE	0	120
38	27	50	M	FALSE	FALSE	FALSE	LAD	FALSE	FALSE	TRUE	TRUE	3.16667	68	3	FALSE	FALSE	TRUE	TRUE	FALSE	0	1381
39	28	80	F	FALSE	TRUE	TRUE	LAD	FALSE	FALSE	TRUE	TRUE	3	13	1	FALSE	TRUE	FALSE	N/A	N/A	0	1520
40	28	80	F	FALSE	TRUE	TRUE	RCA	FALSE	FALSE	TRUE	TRUE	2.91667	79	3	FALSE	TRUE	FALSE	N/A	N/A	0	1520
41	29	60	F	FALSE	FALSE	TRUE	LAD	FALSE	FALSE	TRUE	TRUE	3	33	1	FALSE	TRUE	FALSE	N/A	N/A	0	1483
42	30	60	M	TRUE	FALSE	FALSE	RCA	TRUE	FALSE	TRUE	TRUE	3	16	1	FALSE	FALSE	TRUE	TRUE	FALSE	0	1511
43	31	70	M	FALSE	FALSE	FALSE	LCx	FALSE	TRUE	FALSE	FALSE	0	0	0	N/A	N/A	N/A	N/A	N/A	0	111
44	32	60	M	TRUE	FALSE	FALSE	LCx	FALSE	FALSE	TRUE	FALSE	0	0	0	N/A	N/A	N/A	N/A	N/A	0	1406
45	32	60	M	TRUE	FALSE	FALSE	RCA	FALSE	FALSE	TRUE	FALSE	2.5	18	1	FALSE	FALSE	TRUE	TRUE	FALSE	0	1406
46	32	60	M	TRUE	FALSE	FALSE	LAD	FALSE	FALSE	TRUE	FALSE	3	23	1	FALSE	FALSE	TRUE	TRUE	FALSE	0	1406
47	33	60	F	FALSE	FALSE	TRUE	LM	FALSE	FALSE	TRUE	TRUE	3.5	12	1	FALSE	FALSE	TRUE	TRUE	FALSE	0	1476
48	33	60	F	FALSE	FALSE	TRUE	LAD	FALSE	FALSE	TRUE	TRUE	3.5	18	1	FALSE	FALSE	TRUE	TRUE	FALSE	0	1476
49	34	70	F	TRUE	TRUE	TRUE	LAD	FALSE	FALSE	TRUE	TRUE	3.5	38	1	FALSE	FALSE	TRUE	TRUE	FALSE	0	1473
50	34	70	F	TRUE	TRUE	TRUE	LCx	FALSE	FALSE	TRUE	TRUE	2.75	51	2	FALSE	FALSE	TRUE	TRUE	FALSE	0	1473
51	35	60	F	FALSE	FALSE	TRUE	RCA	FALSE	TRUE	FALSE	FALSE	0	0	0	N/A	N/A	N/A	N/A	N/A	0	1433
52	36	60	M	TRUE	FALSE	TRUE	LCx	FALSE	FALSE	TRUE	TRUE	2.75	18	1	FALSE	TRUE	FALSE	N/A	N/A	0	1407
53	36	60	M	TRUE	FALSE	TRUE	LAD	FALSE	FALSE	TRUE	TRUE	2.875	52	2	FALSE	FALSE	TRUE	TRUE	FALSE	0	1407
54	36	60	M	TRUE	FALSE	TRUE	RCA	FALSE	FALSE	TRUE	TRUE	3	28	1	FALSE	FALSE	TRUE	TRUE	FALSE	0	1407
55	37	50	M	TRUE	TRUE	TRUE	LCx	FALSE	FALSE	TRUE	FALSE	3	15	1	FALSE	FALSE	TRUE	TRUE	FALSE	0	1483
56	37	50	M	TRUE	TRUE	TRUE	RCA	FALSE	FALSE	TRUE	FALSE	0	0	0	N/A	N/A	N/A	N/A	N/A	0	1483
57	38	50	M	FALSE	TRUE	TRUE	LAD	FALSE	FALSE	TRUE	TRUE	2.75	44	2	FALSE	FALSE	TRUE	TRUE	FALSE	0	1498
58	38	50	M	FALSE	TRUE	TRUE	LCx	FALSE	FALSE	TRUE	FALSE	2.5	33	1	FALSE	TRUE	FALSE	N/A	N/A	0	1498
59	39	70	F	FALSE	FALSE	FALSE	LCx	FALSE	FALSE	TRUE	FALSE	3	18	1	FALSE	FALSE	TRUE	FALSE	TRUE	0	1491
60	39	70	F	FALSE	FALSE	FALSE	LAD	FALSE	FALSE	TRUE	FALSE	2.5	18	1	FALSE	FALSE	TRUE	FALSE	TRUE	0	1491
61	40	60	M	FALSE	FALSE	TRUE	LAD	TRUE	FALSE	TRUE	TRUE	2.875	61	2	FALSE	TRUE	FALSE	N/A	N/A	0	1368
62	41	70	M	FALSE	FALSE	FALSE	LAD	TRUE	FALSE	TRUE	FALSE	3.5	18	1	FALSE	FALSE	TRUE	TRUE	FALSE	0	56
63	42	60	M	TRUE	FALSE	FALSE	RCA	FALSE	FALSE	TRUE	TRUE	3.5	28	1	FALSE	FALSE	TRUE	TRUE	FALSE	0	1426
64	43	60	M	FALSE	FALSE	TRUE	RCA	TRUE	FALSE	TRUE	FALSE	2.75	20	1	FALSE	FALSE	TRUE	TRUE	FALSE	0	1214
65	44	70	M	FALSE	FALSE	TRUE	LCx	FALSE	FALSE	TRUE	FALSE	2.5	33	1	FALSE	TRUE	FALSE	N/A	N/A	0	1389
66	44	70	M	FALSE	FALSE	TRUE	RCA	FALSE	FALSE	TRUE	TRUE	3.5	38	1	FALSE	FALSE	TRUE	TRUE	FALSE	0	1389
67	45	80	M	FALSE	FALSE	TRUE	LAD	FALSE	FALSE	TRUE	FALSE	0	0	0	N/A	N/A	N/A	N/A	N/A	1	297
68	46	80	F	FALSE	FALSE	FALSE	LAD	FALSE	FALSE	TRUE	TRUE	3.25	41	2	FALSE	TRUE	FALSE	N/A	N/A	0	908
69	47	70	M	FALSE	FALSE	TRUE	RCA	FALSE	FALSE	TRUE	FALSE	3	28	1	FALSE	FALSE	TRUE	FALSE	TRUE	0	1405
70	47	70	M	FALSE	FALSE	TRUE	LCx	FALSE	FALSE	TRUE	FALSE	0	0	0	N/A	N/A	N/A	N/A	N/A	0	1405
71	47	70	M	FALSE	FALSE	TRUE	LM-LAD	FALSE	FALSE	TRUE	FALSE	3.5	24	1	FALSE	FALSE	TRUE	FALSE	TRUE	0	1405
72	47	70	M	FALSE	FALSE	TRUE	LAD	FALSE	FALSE	TRUE	FALSE	0	0	0	N/A	N/A	N/A	N/A	N/A	0	1405
73	48	60	M	TRUE	FALSE	TRUE	LCx	TRUE	FALSE	TRUE	TRUE	3	28	1	FALSE	FALSE	TRUE	FALSE	TRUE	0	1445
74	48	60	M	TRUE	FALSE	TRUE	LAD	TRUE	FALSE	TRUE	TRUE	3	38	1	FALSE	FALSE	TRUE	TRUE	FALSE	1	448
75	49	60	M	FALSE	FALSE	TRUE	LAD	FALSE	FALSE	TRUE	TRUE	3.5	33	1	FALSE	TRUE	FALSE	N/A	N/A	0	1295
76	50	70	M	FALSE	FALSE	TRUE	LAD	FALSE	FALSE	TRUE	TRUE	3	28	1	FALSE	FALSE	TRUE	TRUE	FALSE	0	1449
77	50	70	M	FALSE	FALSE	TRUE	RCA	FALSE	FALSE	TRUE	TRUE	3	33	1	FALSE	TRUE	FALSE	N/A	N/A	0	1449
78	51	50	M	FALSE	FALSE	TRUE	LCx	FALSE	FALSE	TRUE	FALSE	3.5	23	1	FALSE	FALSE	TRUE	TRUE	FALSE	0	1428
79	52	70	F	TRUE	FALSE	TRUE	LCx	FALSE	FALSE	TRUE	FALSE	2.5	18	1	FALSE	FALSE	TRUE	FALSE	TRUE	0	1392
80	52	70	F	TRUE	FALSE	TRUE	RCA	FALSE	FALSE	TRUE	FALSE	3	18	1	FALSE	FALSE	TRUE	FALSE	TRUE	0	1392
81	53	40	M	FALSE	FALSE	FALSE	RCA	FALSE	FALSE	TRUE	FALSE	4	16	1	FALSE	FALSE	TRUE	TRUE	FALSE	0	909
82	54	50	M	TRUE	FALSE	TRUE	RCA	FALSE	TRUE	FALSE	FALSE	0	0	0	N/A	N/A	N/A	N/A	N/A	0	1435
83	55	80	M	TRUE	TRUE	TRUE	LAD	FALSE	FALSE	TRUE	TRUE	3.125	56	2	FALSE	TRUE	FALSE	N/A	N/A	0	826
84	56	70	M	FALSE	FALSE	FALSE	LAD	FALSE	FALSE	TRUE	FALSE	3.5	28	1	FALSE	TRUE	FALSE	N/A	N/A	0	237
85	57	80	M	TRUE	FALSE	TRUE	RCA	FALSE	FALSE	TRUE	FALSE	3	28	1	FALSE	TRUE	FALSE	N/A	N/A	0	1384
86	57	80	M	TRUE	FALSE	TRUE	LAD	FALSE	FALSE	TRUE	FALSE	3.25	51	2	FALSE	TRUE	FALSE	N/A	N/A	1	1345
87	58	70	M	FALSE	FALSE	FALSE	LAD	TRUE	FALSE	TRUE	FALSE	2.75	24	1	FALSE	FALSE	TRUE	TRUE	FALSE	0	85
88	59	70	M	TRUE	FALSE	TRUE	LAD	FALSE	FALSE	TRUE	FALSE	3.5	24	1	FALSE	FALSE	TRUE	TRUE	FALSE	0	1403
89	59	70	M	TRUE	FALSE	TRUE	RCA	FALSE	FALSE	TRUE	FALSE	4	15	1	FALSE	FALSE	TRUE	TRUE	FALSE	0	1403
90	60	70	M	FALSE	FALSE	TRUE	LAD	FALSE	TRUE	FALSE	FALSE	2.75	16	1	FALSE	FALSE	TRUE	TRUE	FALSE	0	1409
91	61	60	M	FALSE	FALSE	FALSE	LCx	FALSE	FALSE	TRUE	TRUE	0	0	0	N/A	N/A	N/A	N/A	N/A	0	1402
92	61	60	M	FALSE	FALSE	FALSE	LM-LAD	FALSE	FALSE	TRUE	TRUE	0	0	0	N/A	N/A	N/A	N/A	N/A	0	1402
93	61	60	M	FALSE	FALSE	FALSE	LM-LCx	FALSE	FALSE	TRUE	TRUE	3.5	28	1	FALSE	FALSE	TRUE	TRUE	FALSE	0	1402
94	61	60	M	FALSE	FALSE	FALSE	LAD	FALSE	FALSE	TRUE	TRUE	0	0	0	N/A	N/A	N/A	N/A	N/A	0	1402
95	62	70	M	FALSE	TRUE	FALSE	LAD	FALSE	FALSE	TRUE	TRUE	3.5	24	1	FALSE	FALSE	TRUE	FALSE	TRUE	0	173
96	62	70	M	FALSE	TRUE	FALSE	LCx	FALSE	FALSE	TRUE	FALSE	2.5	42	2	FALSE	FALSE	TRUE	FALSE	TRUE	0	173
97	63	60	F	TRUE	FALSE	TRUE	LAD	FALSE	FALSE	TRUE	TRUE	3.125	66	2	FALSE	FALSE	TRUE	TRUE	FALSE	0	1248
98	63	60	F	TRUE	FALSE	TRUE	LCx	FALSE	FALSE	TRUE	FALSE	2.5	33	1	FALSE	FALSE	TRUE	TRUE	FALSE	0	1248
99	64	50	M	TRUE	FALSE	FALSE	LCx	FALSE	FALSE	TRUE	FALSE	3.5	24	1	FALSE	FALSE	TRUE	TRUE	FALSE	0	351
100	64	50	M	TRUE	FALSE	FALSE	LAD	FALSE	FALSE	TRUE	FALSE	3.25	44	2	FALSE	FALSE	TRUE	TRUE	FALSE	0	351
101	65	60	M	TRUE	FALSE	TRUE	LAD	FALSE	TRUE	FALSE	FALSE	3.5	28	1	FALSE	TRUE	FALSE	N/A	N/A	0	1328
102	66	70	M	TRUE	FALSE	TRUE	RCA	FALSE	FALSE	TRUE	FALSE	0	0	0	N/A	N/A	N/A	N/A	N/A	0	1362
103	66	70	M	TRUE	FALSE	TRUE	LAD	FALSE	FALSE	TRUE	TRUE	3.25	53	2	FALSE	FALSE	TRUE	TRUE	FALSE	0	1362
104	67	60	M	TRUE	TRUE	FALSE	LCx	FALSE	TRUE	FALSE	TRUE	3	24	1	FALSE	FALSE	TRUE	TRUE	FALSE	0	1329
105	68	90	F	TRUE	FALSE	TRUE	LAD	FALSE	FALSE	TRUE	FALSE	3	24	1	FALSE	FALSE	TRUE	FALSE	TRUE	0	1351
106	68	90	F	TRUE	FALSE	TRUE	RCA	FALSE	FALSE	TRUE	FALSE	2.5	28	1	FALSE	FALSE	TRUE	FALSE	TRUE	0	1351
107	68	90	F	TRUE	FALSE	TRUE	LCx	FALSE	FALSE	TRUE	FALSE	0	0	0	N/A	N/A	N/A	N/A	N/A	1	63
108	69	50	M	FALSE	FALSE	FALSE	RCA	FALSE	FALSE	TRUE	FALSE	3	33	1	FALSE	FALSE	TRUE	TRUE	FALSE	0	414
109	70	80	M	TRUE	FALSE	FALSE	LAD	FALSE	FALSE	TRUE	TRUE	0	0	0	N/A	N/A	N/A	N/A	N/A	0	1308
110	70	80	M	TRUE	FALSE	FALSE	LM-LAD	FALSE	FALSE	TRUE	TRUE	3.5	33	1	FALSE	TRUE	FALSE	N/A	N/A	0	1308
111	70	80	M	TRUE	FALSE	FALSE	LCx	FALSE	FALSE	TRUE	FALSE	0	0	0	N/A	N/A	N/A	N/A	N/A	0	1308
112	71	60	F	TRUE	TRUE	FALSE	RCA	FALSE	FALSE	TRUE	FALSE	0	0	0	N/A	N/A	N/A	N/A	N/A	0	562
113	71	60	F	TRUE	TRUE	FALSE	LAD	FALSE	FALSE	TRUE	FALSE	2.5	28	1	FALSE	FALSE	TRUE	FALSE	TRUE	0	562
114	72	50	M	FALSE	FALSE	FALSE	LCx	FALSE	FALSE	TRUE	FALSE	3	24	1	FALSE	FALSE	TRUE	FALSE	TRUE	0	428
115	72	50	M	FALSE	FALSE	FALSE	LAD	FALSE	FALSE	TRUE	TRUE	3.25	56	2	FALSE	FALSE	TRUE	FALSE	TRUE	0	428
116	73	70	F	TRUE	FALSE	TRUE	LAD	FALSE	FALSE	TRUE	FALSE	2.5	18	1	FALSE	FALSE	TRUE	FALSE	TRUE	0	1244
117	73	70	F	TRUE	FALSE	TRUE	LCx	FALSE	FALSE	TRUE	FALSE	3	28	1	FALSE	FALSE	TRUE	FALSE	TRUE	0	1244
118	74	60	M	FALSE	FALSE	FALSE	LCx	FALSE	FALSE	TRUE	FALSE	0	0	0	N/A	N/A	N/A	N/A	N/A	0	1344
119	74	60	M	FALSE	FALSE	FALSE	LM-LAD	FALSE	FALSE	TRUE	FALSE	3.5	33	1	FALSE	TRUE	FALSE	N/A	N/A	0	1344
120	74	60	M	FALSE	FALSE	FALSE	LAD	FALSE	FALSE	TRUE	FALSE	2.83333	64	3	FALSE	TRUE	FALSE	N/A	N/A	0	1344
121	75	50	M	TRUE	FALSE	FALSE	RCA	FALSE	FALSE	TRUE	FALSE	3	56	2	FALSE	FALSE	TRUE	FALSE	TRUE	0	1316
122	76	50	M	FALSE	FALSE	TRUE	LCx	FALSE	FALSE	TRUE	FALSE	3	20	1	FALSE	FALSE	TRUE	TRUE	FALSE	0	726
123	77	70	F	TRUE	FALSE	TRUE	LAD	FALSE	FALSE	TRUE	TRUE	2.75	56	2	FALSE	TRUE	TRUE	N/A	N/A	0	1344
124	78	70	M	FALSE	FALSE	TRUE	LCx	FALSE	FALSE	TRUE	TRUE	3	28	1	FALSE	TRUE	FALSE	N/A	N/A	0	1346
125	78	70	M	FALSE	FALSE	TRUE	LAD	FALSE	FALSE	TRUE	TRUE	3.25	56	2	FALSE	TRUE	FALSE	N/A	N/A	0	1346
126	79	60	M	FALSE	FALSE	FALSE	LCx	FALSE	FALSE	TRUE	TRUE	0	0	0	N/A	N/A	N/A	N/A	N/A	0	1304
127	79	60	M	FALSE	FALSE	FALSE	LM-LAD	FALSE	FALSE	TRUE	FALSE	3.5	18	1	FALSE	TRUE	FALSE	N/A	N/A	0	1304
128	79	60	M	FALSE	FALSE	FALSE	LAD	FALSE	FALSE	TRUE	TRUE	2.75	33	1	FALSE	TRUE	FALSE	N/A	N/A	0	1304
129	80	50	F	TRUE	FALSE	TRUE	LCx	FALSE	FALSE	TRUE	FALSE	2.83333	54	3	FALSE	TRUE	TRUE	N/A	N/A	0	1321
130	80	50	F	TRUE	FALSE	TRUE	LAD	FALSE	FALSE	TRUE	FALSE	3	33	1	FALSE	TRUE	FALSE	N/A	N/A	0	1321
131	80	50	F	TRUE	FALSE	TRUE	LM-LAD	FALSE	FALSE	TRUE	FALSE	3.5	18	1	FALSE	TRUE	FALSE	N/A	N/A	0	1321
132	81	80	M	TRUE	FALSE	TRUE	RCA	TRUE	FALSE	TRUE	TRUE	0	0	0	N/A	N/A	N/A	N/A	N/A	1	1196
133	82	70	M	TRUE	FALSE	TRUE	LAD	TRUE	FALSE	TRUE	FALSE	0	0	0	N/A	N/A	N/A	N/A	N/A	1	360
134	83	40	M	FALSE	FALSE	TRUE	LCx	TRUE	FALSE	TRUE	TRUE	3.5	38	1	FALSE	FALSE	TRUE	TRUE	FALSE	0	1290
135	84	70	F	TRUE	TRUE	FALSE	LCx	FALSE	FALSE	TRUE	FALSE	2.625	56	2	FALSE	FALSE	TRUE	TRUE	FALSE	0	620
136	84	70	F	TRUE	TRUE	FALSE	RCA	FALSE	FALSE	TRUE	FALSE	2.5	28	1	FALSE	FALSE	TRUE	TRUE	FALSE	0	620
137	85	90	M	FALSE	FALSE	FALSE	LCx	TRUE	FALSE	TRUE	FALSE	2.75	28	1	FALSE	FALSE	TRUE	TRUE	FALSE	0	57
138	85	90	M	FALSE	FALSE	FALSE	RCA	TRUE	FALSE	TRUE	FALSE	3.125	60	3	FALSE	FALSE	TRUE	TRUE	FALSE	0	57
139	85	90	M	FALSE	FALSE	FALSE	LAD	TRUE	FALSE	TRUE	FALSE	3	16	1	FALSE	FALSE	TRUE	TRUE	FALSE	0	57
140	86	70	M	TRUE	FALSE	TRUE	LCx	FALSE	TRUE	FALSE	FALSE	0	0	0	N/A	N/A	N/A	N/A	N/A	0	1066
141	87	60	M	TRUE	FALSE	TRUE	LAD	FALSE	FALSE	TRUE	FALSE	2.875	36	2	FALSE	FALSE	TRUE	TRUE	FALSE	0	1314
142	88	80	F	FALSE	TRUE	FALSE	RCA	FALSE	FALSE	TRUE	TRUE	3.5	52	2	FALSE	FALSE	TRUE	FALSE	TRUE	0	1198
143	89	70	M	FALSE	TRUE	FALSE	RCA	TRUE	TRUE	FALSE	TRUE	3	28	1	TRUE	FALSE	FALSE	N/A	N/A	0	1302
144	90	70	M	TRUE	FALSE	TRUE	LAD	FALSE	FALSE	TRUE	FALSE	2.75	25	1	TRUE	FALSE	FALSE	N/A	N/A	0	886
145	90	70	M	TRUE	FALSE	TRUE	LCx	FALSE	FALSE	TRUE	FALSE	2.5	25	1	TRUE	FALSE	FALSE	N/A	N/A	0	886
146	91	50	M	TRUE	FALSE	TRUE	RCA	FALSE	FALSE	TRUE	FALSE	0	0	0	N/A	N/A	N/A	N/A	N/A	0	1266
147	92	90	F	TRUE	FALSE	FALSE	LAD	FALSE	FALSE	TRUE	TRUE	2.5	38	1	FALSE	FALSE	TRUE	TRUE	FALSE	0	206
148	93	60	M	TRUE	TRUE	TRUE	LAD	TRUE	FALSE	TRUE	FALSE	2.75	30	1	FALSE	FALSE	TRUE	TRUE	FALSE	1	5
149	94	60	M	TRUE	FALSE	TRUE	LAD	FALSE	FALSE	TRUE	TRUE	2.91667	68	3	FALSE	FALSE	TRUE	TRUE	FALSE	0	1209
150	95	60	M	TRUE	FALSE	TRUE	LM-LAD	FALSE	FALSE	TRUE	TRUE	3.5	36	2	FALSE	FALSE	TRUE	TRUE	FALSE	0	1248
151	95	60	M	TRUE	FALSE	TRUE	LCx	FALSE	FALSE	TRUE	FALSE	0	0	0	N/A	N/A	N/A	N/A	N/A	0	1248
152	95	60	M	TRUE	FALSE	TRUE	LAD	FALSE	FALSE	TRUE	FALSE	2.75	24	1	FALSE	FALSE	TRUE	TRUE	FALSE	0	1248
153	96	80	M	TRUE	FALSE	TRUE	LAD	FALSE	FALSE	TRUE	FALSE	2.875	51	2	FALSE	TRUE	FALSE	N/A	N/A	0	1271
154	96	80	M	TRUE	FALSE	TRUE	RCA	FALSE	FALSE	TRUE	FALSE	3	66	2	FALSE	TRUE	FALSE	N/A	N/A	0	1271
155	97	80	M	FALSE	FALSE	TRUE	LAD	TRUE	FALSE	TRUE	FALSE	2.75	24	1	FALSE	FALSE	TRUE	FALSE	TRUE	0	1189
156	98	50	M	TRUE	FALSE	TRUE	LAD	FALSE	FALSE	TRUE	TRUE	2.8125	89	4	FALSE	FALSE	TRUE	TRUE	FALSE	0	1242
157	98	50	M	TRUE	FALSE	TRUE	LM-LAD	FALSE	FALSE	TRUE	TRUE	4	23	1	FALSE	FALSE	TRUE	TRUE	FALSE	0	1242
158	98	50	M	TRUE	FALSE	TRUE	LM	FALSE	FALSE	TRUE	TRUE	0	0	0	N/A	N/A	N/A	N/A	N/A	0	1242
159	99	80	M	TRUE	TRUE	TRUE	LAD	FALSE	FALSE	TRUE	TRUE	0	0	0	N/A	N/A	N/A	N/A	N/A	0	1261
160	99	80	M	TRUE	TRUE	TRUE	LM-LAD	FALSE	FALSE	TRUE	TRUE	3.5	51	2	FALSE	TRUE	FALSE	N/A	N/A	0	1261
161	100	80	M	FALSE	FALSE	FALSE	LAD	FALSE	FALSE	TRUE	TRUE	3	38	1	FALSE	FALSE	TRUE	TRUE	FALSE	0	77
162	101	70	F	FALSE	FALSE	TRUE	LAD	FALSE	FALSE	TRUE	TRUE	3	38	1	FALSE	FALSE	TRUE	TRUE	FALSE	0	1271
163	102	50	F	TRUE	TRUE	TRUE	LAD	FALSE	FALSE	TRUE	TRUE	3	38	1	FALSE	FALSE	TRUE	TRUE	FALSE	1	460
164	102	50	F	TRUE	TRUE	TRUE	RCA	FALSE	FALSE	TRUE	TRUE	3.5	24	1	FALSE	FALSE	TRUE	TRUE	FALSE	0	1056
165	103	80	F	FALSE	FALSE	TRUE	LCx	TRUE	FALSE	TRUE	FALSE	0	0	0	N/A	N/A	N/A	N/A	N/A	0	1248
166	103	80	F	FALSE	FALSE	TRUE	LAD	TRUE	FALSE	TRUE	TRUE	3	28	1	FALSE	FALSE	TRUE	TRUE	FALSE	0	1248
167	104	70	M	FALSE	FALSE	FALSE	LAD	TRUE	FALSE	TRUE	FALSE	2.5	15	1	FALSE	FALSE	TRUE	TRUE	FALSE	0	109
168	105	70	F	TRUE	FALSE	TRUE	RCA	FALSE	FALSE	TRUE	TRUE	2.625	56	2	FALSE	FALSE	TRUE	TRUE	FALSE	0	1252
169	105	70	F	TRUE	FALSE	TRUE	LAD	FALSE	FALSE	TRUE	TRUE	3	38	1	FALSE	FALSE	TRUE	TRUE	FALSE	0	1252
170	106	70	F	TRUE	TRUE	TRUE	LAD	FALSE	FALSE	TRUE	TRUE	3.5	28	1	FALSE	TRUE	FALSE	N/A	N/A	0	1234
171	107	50	M	TRUE	FALSE	TRUE	LM-LAD	FALSE	FALSE	TRUE	TRUE	4	24	1	FALSE	FALSE	TRUE	TRUE	FALSE	0	1236
172	107	50	M	TRUE	FALSE	TRUE	LAD	FALSE	FALSE	TRUE	TRUE	0	0	0	N/A	N/A	N/A	N/A	N/A	0	1236
173	108	50	M	FALSE	TRUE	TRUE	LAD	FALSE	FALSE	TRUE	FALSE	3.5	18	1	FALSE	TRUE	FALSE	N/A	N/A	0	684
174	109	50	M	FALSE	FALSE	TRUE	LAD	TRUE	FALSE	TRUE	FALSE	3.5	14	1	FALSE	FALSE	TRUE	FALSE	TRUE	0	1187
175	110	70	M	FALSE	FALSE	TRUE	RCA	TRUE	FALSE	TRUE	FALSE	3	22	1	FALSE	FALSE	TRUE	TRUE	FALSE	0	1215
176	111	60	M	TRUE	TRUE	TRUE	LM	FALSE	FALSE	TRUE	FALSE	0	0	0	N/A	N/A	N/A	N/A	N/A	0	1224
177	111	60	M	TRUE	TRUE	TRUE	LAD	FALSE	FALSE	TRUE	FALSE	2.5	24	1	FALSE	FALSE	TRUE	TRUE	FALSE	0	1224
178	111	60	M	TRUE	TRUE	TRUE	LM-LAD	FALSE	FALSE	TRUE	FALSE	4	20	1	FALSE	FALSE	TRUE	TRUE	FALSE	0	1224
179	112	70	M	TRUE	FALSE	TRUE	LAD	FALSE	FALSE	TRUE	TRUE	3.08333	80	3	FALSE	FALSE	TRUE	TRUE	FALSE	0	1221
180	112	70	M	TRUE	FALSE	TRUE	LCx	FALSE	FALSE	TRUE	FALSE	2.75	20	1	FALSE	FALSE	TRUE	TRUE	FALSE	0	1221
181	113	70	F	TRUE	TRUE	TRUE	LAD	FALSE	FALSE	TRUE	TRUE	3	51	2	FALSE	TRUE	FALSE	N/A	N/A	0	1225
182	114	60	F	TRUE	FALSE	TRUE	RCA	FALSE	FALSE	TRUE	FALSE	2.75	72	4	FALSE	TRUE	FALSE	N/A	N/A	0	1141
183	114	60	F	TRUE	FALSE	TRUE	LAD	FALSE	FALSE	TRUE	FALSE	3	23	1	FALSE	TRUE	FALSE	N/A	N/A	0	1141
184	115	70	F	FALSE	FALSE	FALSE	LAD	FALSE	FALSE	TRUE	TRUE	4	18	1	TRUE	FALSE	FALSE	N/A	N/A	0	969
185	116	40	M	FALSE	FALSE	FALSE	LAD	TRUE	FALSE	TRUE	FALSE	3	19	1	TRUE	FALSE	FALSE	N/A	N/A	0	0
186	117	60	M	TRUE	TRUE	TRUE	RCA	FALSE	FALSE	TRUE	FALSE	3.5	33	1	TRUE	FALSE	FALSE	N/A	N/A	0	784
187	118	70	F	TRUE	FALSE	FALSE	LAD	FALSE	FALSE	TRUE	TRUE	3.25	40	2	FALSE	FALSE	TRUE	TRUE	FALSE	0	1202
188	119	50	M	TRUE	FALSE	TRUE	RCA	FALSE	FALSE	TRUE	FALSE	2.625	73	3	FALSE	FALSE	TRUE	TRUE	FALSE	0	1140
189	120	70	M	FALSE	FALSE	TRUE	LCx	FALSE	FALSE	TRUE	TRUE	3	30	1	FALSE	FALSE	TRUE	TRUE	FALSE	0	673
190	120	70	M	FALSE	FALSE	TRUE	LAD	FALSE	FALSE	TRUE	TRUE	4	20	1	FALSE	FALSE	TRUE	TRUE	FALSE	0	673
191	121	60	M	FALSE	FALSE	FALSE	LAD	FALSE	TRUE	FALSE	FALSE	3.5	24	1	FALSE	FALSE	TRUE	FALSE	TRUE	0	660
192	122	80	F	FALSE	FALSE	FALSE	LAD	FALSE	FALSE	TRUE	FALSE	2.75	23	1	TRUE	FALSE	FALSE	N/A	N/A	0	121
193	122	80	F	FALSE	FALSE	FALSE	RCA	FALSE	FALSE	TRUE	FALSE	2.75	19	1	TRUE	FALSE	FALSE	N/A	N/A	0	121
194	123	40	M	FALSE	FALSE	TRUE	LAD	FALSE	FALSE	TRUE	FALSE	2.75	19	1	FALSE	TRUE	FALSE	N/A	N/A	0	1146
195	124	60	M	FALSE	FALSE	TRUE	LCx	FALSE	FALSE	TRUE	TRUE	3.5	28	1	FALSE	TRUE	FALSE	N/A	N/A	1	338
196	124	60	M	FALSE	FALSE	TRUE	LAD	FALSE	FALSE	TRUE	TRUE	2.875	51	2	FALSE	TRUE	FALSE	N/A	N/A	1	338
197	124	60	M	FALSE	FALSE	TRUE	RCA	FALSE	FALSE	TRUE	FALSE	3.5	28	1	FALSE	TRUE	FALSE	N/A	N/A	0	1154
198	125	50	M	FALSE	FALSE	FALSE	RCA	FALSE	TRUE	FALSE	FALSE	4	22	1	FALSE	FALSE	TRUE	TRUE	FALSE	0	1076
199	126	60	M	TRUE	FALSE	TRUE	RCA	TRUE	FALSE	TRUE	TRUE	3.25	52	2	FALSE	FALSE	TRUE	TRUE	FALSE	0	987
200	127	70	F	TRUE	FALSE	TRUE	LAD	FALSE	FALSE	TRUE	TRUE	3.5	33	1	FALSE	TRUE	FALSE	N/A	N/A	0	1154
201	128	50	F	TRUE	FALSE	TRUE	LAD	FALSE	FALSE	TRUE	FALSE	3	28	1	FALSE	FALSE	TRUE	FALSE	TRUE	0	1117
202	129	80	F	TRUE	TRUE	TRUE	RCA	FALSE	FALSE	TRUE	FALSE	2.5	28	1	FALSE	FALSE	TRUE	FALSE	TRUE	0	1107
203	130	50	M	FALSE	FALSE	FALSE	RCA	FALSE	FALSE	TRUE	FALSE	0	0	0	N/A	N/A	N/A	N/A	N/A	0	1131
204	131	70	M	FALSE	FALSE	TRUE	LAD	FALSE	FALSE	TRUE	TRUE	3	64	3	FALSE	FALSE	TRUE	FALSE	TRUE	0	1098
205	132	70	F	FALSE	TRUE	FALSE	RCA	FALSE	FALSE	TRUE	TRUE	3	28	1	FALSE	FALSE	TRUE	TRUE	FALSE	0	32
206	132	70	F	FALSE	TRUE	FALSE	LCx	FALSE	FALSE	TRUE	TRUE	3	24	1	FALSE	FALSE	TRUE	TRUE	FALSE	0	32
207	132	70	F	FALSE	TRUE	FALSE	LAD	FALSE	FALSE	TRUE	TRUE	2.75	28	1	FALSE	FALSE	TRUE	FALSE	TRUE	0	32
208	133	60	M	FALSE	FALSE	FALSE	LAD	FALSE	FALSE	TRUE	TRUE	3.25	46	2	FALSE	FALSE	TRUE	FALSE	TRUE	0	365
209	134	80	M	FALSE	FALSE	TRUE	LAD	FALSE	FALSE	TRUE	TRUE	3	68	2	FALSE	FALSE	TRUE	TRUE	FALSE	0	1097
210	135	60	M	TRUE	FALSE	FALSE	LAD	FALSE	FALSE	TRUE	TRUE	3.25	60	2	FALSE	FALSE	TRUE	TRUE	FALSE	0	981
211	136	50	M	FALSE	FALSE	FALSE	LAD	TRUE	FALSE	TRUE	FALSE	3.5	30	1	FALSE	FALSE	TRUE	TRUE	FALSE	0	50
212	137	70	F	FALSE	FALSE	TRUE	LM-LAD	FALSE	FALSE	TRUE	TRUE	3.5	38	1	FALSE	FALSE	TRUE	TRUE	FALSE	0	1045
213	137	70	F	FALSE	FALSE	TRUE	LCx	FALSE	FALSE	TRUE	FALSE	0	0	0	N/A	N/A	N/A	N/A	N/A	0	1045
214	138	50	F	TRUE	TRUE	TRUE	LAD	FALSE	FALSE	TRUE	TRUE	3.5	32	1	FALSE	FALSE	TRUE	TRUE	FALSE	0	1112
215	138	50	F	TRUE	TRUE	TRUE	LCx	FALSE	FALSE	TRUE	FALSE	0	0	0	N/A	N/A	N/A	N/A	N/A	0	1112
216	138	50	F	TRUE	TRUE	TRUE	RCA	FALSE	FALSE	TRUE	FALSE	0	0	0	N/A	N/A	N/A	N/A	N/A	0	1112
217	139	70	F	TRUE	TRUE	FALSE	LAD	FALSE	FALSE	TRUE	TRUE	3	44	2	FALSE	FALSE	TRUE	TRUE	TRUE	0	914
218	140	60	M	FALSE	FALSE	TRUE	RCA	TRUE	FALSE	TRUE	FALSE	0	0	0	N/A	N/A	N/A	N/A	N/A	0	1115
219	141	80	F	FALSE	FALSE	TRUE	LAD	FALSE	FALSE	TRUE	FALSE	2.75	53	2	FALSE	TRUE	FALSE	N/A	N/A	0	1113
220	141	80	F	FALSE	FALSE	TRUE	RCA	FALSE	FALSE	TRUE	FALSE	2.75	25	1	FALSE	TRUE	FALSE	N/A	N/A	0	1113
221	142	90	M	TRUE	FALSE	FALSE	LAD	FALSE	FALSE	TRUE	TRUE	3.5	32	1	FALSE	FALSE	TRUE	TRUE	FALSE	0	964
222	143	40	M	FALSE	FALSE	TRUE	LAD	FALSE	FALSE	TRUE	TRUE	3.5	18	1	FALSE	FALSE	TRUE	FALSE	TRUE	0	967
223	144	80	M	FALSE	FALSE	TRUE	LM-LAD	FALSE	FALSE	TRUE	TRUE	3.5	28	1	FALSE	FALSE	TRUE	FALSE	TRUE	0	958
224	144	80	M	FALSE	FALSE	TRUE	LAD	FALSE	FALSE	TRUE	TRUE	0	0	0	N/A	N/A	N/A	N/A	N/A	0	958
225	144	80	M	FALSE	FALSE	TRUE	LCx	FALSE	FALSE	TRUE	FALSE	2.5	18	1	FALSE	FALSE	TRUE	FALSE	TRUE	0	958
226	144	80	M	FALSE	FALSE	TRUE	RCA	FALSE	FALSE	TRUE	FALSE	2.5	28	1	FALSE	FALSE	TRUE	FALSE	TRUE	0	958
227	145	50	M	TRUE	TRUE	TRUE	LAD	FALSE	TRUE	FALSE	TRUE	2.66667	54	3	FALSE	FALSE	TRUE	FALSE	TRUE	1	902
228	146	70	F	FALSE	FALSE	TRUE	LAD	FALSE	FALSE	TRUE	FALSE	2.75	32	1	FALSE	TRUE	FALSE	N/A	N/A	0	1047
229	147	60	M	FALSE	FALSE	TRUE	LCx	FALSE	FALSE	TRUE	FALSE	2.5	38	1	FALSE	FALSE	TRUE	TRUE	FALSE	0	1042
230	147	60	M	FALSE	FALSE	TRUE	LAD	FALSE	FALSE	TRUE	TRUE	2.875	76	2	FALSE	FALSE	TRUE	TRUE	FALSE	0	1042
231	147	60	M	FALSE	FALSE	TRUE	RCA	FALSE	FALSE	TRUE	FALSE	3	38	1	FALSE	FALSE	TRUE	TRUE	FALSE	0	1042
232	148	40	M	FALSE	TRUE	FALSE	RCA	FALSE	FALSE	TRUE	FALSE	2.5	16	1	FALSE	FALSE	TRUE	TRUE	FALSE	0	364
233	148	40	M	FALSE	TRUE	FALSE	LAD	FALSE	FALSE	TRUE	FALSE	3	38	1	FALSE	FALSE	TRUE	TRUE	FALSE	0	364
234	149	80	F	FALSE	FALSE	TRUE	RCA	FALSE	FALSE	TRUE	FALSE	2.5	24	1	FALSE	FALSE	TRUE	FALSE	TRUE	0	628
235	149	80	F	FALSE	FALSE	TRUE	LAD	FALSE	FALSE	TRUE	FALSE	3	28	1	FALSE	FALSE	TRUE	FALSE	TRUE	0	628
236	150	50	M	TRUE	FALSE	TRUE	RCA	FALSE	FALSE	TRUE	TRUE	4	12	1	FALSE	FALSE	TRUE	TRUE	FALSE	0	1035
237	150	50	M	TRUE	FALSE	TRUE	LCx	FALSE	FALSE	TRUE	FALSE	2.5	24	1	FALSE	FALSE	TRUE	FALSE	TRUE	0	1035
238	151	70	M	FALSE	FALSE	TRUE	LM-LAD	FALSE	FALSE	TRUE	TRUE	3.5	24	1	FALSE	FALSE	TRUE	TRUE	FALSE	0	827
239	151	70	M	FALSE	FALSE	TRUE	LCx	FALSE	FALSE	TRUE	FALSE	2.5	38	1	FALSE	FALSE	TRUE	TRUE	FALSE	0	827
240	151	70	M	FALSE	FALSE	TRUE	LAD	FALSE	FALSE	TRUE	TRUE	2.625	52	2	FALSE	FALSE	TRUE	TRUE	FALSE	0	827
241	152	60	M	FALSE	FALSE	TRUE	LAD	FALSE	TRUE	FALSE	TRUE	3.5	18	1	FALSE	TRUE	FALSE	N/A	N/A	0	839
242	153	60	M	FALSE	FALSE	FALSE	RCA	FALSE	FALSE	TRUE	FALSE	2.75	66	2	FALSE	FALSE	TRUE	TRUE	FALSE	0	1035
243	154	80	F	FALSE	FALSE	FALSE	LAD	FALSE	FALSE	TRUE	TRUE	3.25	56	2	FALSE	FALSE	TRUE	FALSE	TRUE	0	1019
244	155	50	M	FALSE	FALSE	TRUE	LAD	FALSE	FALSE	TRUE	TRUE	3.5	18	1	FALSE	TRUE	FALSE	N/A	N/A	0	987
245	155	50	M	FALSE	FALSE	TRUE	RCA	FALSE	FALSE	TRUE	FALSE	3	13	1	FALSE	TRUE	FALSE	N/A	N/A	0	987
246	156	50	M	FALSE	FALSE	TRUE	LAD	TRUE	FALSE	TRUE	TRUE	3	19	1	FALSE	TRUE	FALSE	N/A	N/A	0	631
247	157	50	M	TRUE	FALSE	TRUE	LAD	FALSE	FALSE	TRUE	TRUE	2.625	70	2	FALSE	FALSE	TRUE	TRUE	FALSE	0	973
248	157	50	M	TRUE	FALSE	TRUE	RCA	FALSE	FALSE	TRUE	TRUE	3.5	16	1	FALSE	FALSE	TRUE	TRUE	FALSE	0	973
249	157	50	M	TRUE	FALSE	TRUE	LCx	FALSE	FALSE	TRUE	TRUE	2.5	38	1	FALSE	FALSE	TRUE	TRUE	FALSE	0	973
250	158	70	M	TRUE	TRUE	TRUE	LCx	FALSE	FALSE	TRUE	FALSE	3.5	26	1	FALSE	FALSE	TRUE	TRUE	FALSE	0	958
251	158	70	M	TRUE	TRUE	TRUE	RCA	FALSE	FALSE	TRUE	FALSE	2.75	38	1	FALSE	FALSE	TRUE	TRUE	FALSE	0	958
252	159	50	M	FALSE	FALSE	FALSE	LAD	FALSE	FALSE	TRUE	FALSE	0	0	0	N/A	N/A	N/A	N/A	N/A	0	1008
253	160	60	M	TRUE	FALSE	FALSE	RCA	FALSE	FALSE	TRUE	FALSE	0	0	0	N/A	N/A	N/A	N/A	N/A	0	912
254	161	50	M	FALSE	FALSE	TRUE	RCA	FALSE	FALSE	TRUE	TRUE	3.25	52	2	FALSE	FALSE	TRUE	TRUE	FALSE	0	1020
255	162	30	M	FALSE	FALSE	FALSE	RCA	FALSE	FALSE	TRUE	TRUE	2.625	70	2	FALSE	FALSE	TRUE	TRUE	FALSE	0	905
256	162	30	M	FALSE	FALSE	FALSE	LAD	FALSE	FALSE	TRUE	TRUE	2.75	38	1	FALSE	FALSE	TRUE	TRUE	FALSE	0	905
257	163	40	M	FALSE	FALSE	FALSE	RCA	FALSE	FALSE	TRUE	FALSE	3.5	38	1	FALSE	FALSE	TRUE	TRUE	FALSE	0	1042
258	163	40	M	FALSE	FALSE	FALSE	LAD	FALSE	FALSE	TRUE	TRUE	4	18	1	FALSE	FALSE	TRUE	TRUE	FALSE	0	1042
259	164	80	M	TRUE	FALSE	TRUE	LAD	FALSE	FALSE	TRUE	TRUE	3.5	28	1	FALSE	TRUE	FALSE	N/A	N/A	0	1003
260	165	60	M	TRUE	FALSE	FALSE	LAD	TRUE	FALSE	TRUE	FALSE	2.875	56	2	FALSE	FALSE	TRUE	TRUE	FALSE	0	328
261	165	60	M	TRUE	FALSE	FALSE	RCA	TRUE	FALSE	TRUE	FALSE	0	0	0	N/A	N/A	N/A	N/A	N/A	0	328
262	166	80	F	FALSE	TRUE	FALSE	LAD	FALSE	FALSE	TRUE	FALSE	2.5	38	1	FALSE	FALSE	TRUE	TRUE	FALSE	0	306
263	166	80	F	FALSE	TRUE	FALSE	RCA	FALSE	FALSE	TRUE	FALSE	3	38	1	FALSE	FALSE	TRUE	TRUE	FALSE	0	306
264	166	80	F	FALSE	TRUE	FALSE	LM-LAD	FALSE	FALSE	TRUE	FALSE	3.5	18	1	FALSE	FALSE	TRUE	TRUE	FALSE	0	306
265	166	80	F	FALSE	TRUE	FALSE	LCx	FALSE	FALSE	TRUE	FALSE	2.5	26	1	FALSE	FALSE	TRUE	TRUE	FALSE	0	306
266	167	80	M	FALSE	FALSE	TRUE	LCx	FALSE	FALSE	TRUE	FALSE	3	24	1	FALSE	FALSE	TRUE	FALSE	TRUE	0	923
267	168	60	F	TRUE	TRUE	TRUE	LAD	FALSE	FALSE	TRUE	FALSE	2.75	51	3	FALSE	TRUE	FALSE	N/A	N/A	0	935
268	169	40	M	TRUE	FALSE	TRUE	LAD	FALSE	FALSE	TRUE	FALSE	3	18	1	FALSE	FALSE	TRUE	FALSE	TRUE	0	985
269	170	70	F	FALSE	FALSE	FALSE	LAD	FALSE	FALSE	TRUE	FALSE	3	20	1	FALSE	FALSE	TRUE	TRUE	FALSE	0	999
270	171	50	M	FALSE	FALSE	FALSE	LAD	FALSE	FALSE	TRUE	TRUE	4	22	1	FALSE	FALSE	TRUE	TRUE	FALSE	0	46
271	171	50	M	FALSE	FALSE	FALSE	LCx	FALSE	FALSE	TRUE	FALSE	0	0	0	N/A	N/A	N/A	N/A	N/A	0	46
272	172	60	M	TRUE	FALSE	TRUE	LAD	TRUE	FALSE	TRUE	TRUE	3.5	19	1	TRUE	FALSE	FALSE	N/A	N/A	1	168
273	173	60	F	TRUE	FALSE	TRUE	LCx	FALSE	TRUE	FALSE	FALSE	2.5	20	1	FALSE	FALSE	TRUE	TRUE	FALSE	0	993
274	173	60	F	TRUE	FALSE	TRUE	LAD	FALSE	TRUE	FALSE	TRUE	3.5	24	1	FALSE	FALSE	TRUE	TRUE	FALSE	0	993
275	174	60	M	FALSE	FALSE	TRUE	LCx	FALSE	FALSE	TRUE	FALSE	0	0	0	N/A	N/A	N/A	N/A	N/A	0	968
276	174	60	M	FALSE	FALSE	TRUE	LAD	FALSE	FALSE	TRUE	TRUE	0	0	0	N/A	N/A	N/A	N/A	N/A	0	968
277	174	60	M	FALSE	FALSE	TRUE	LM-LAD	FALSE	FALSE	TRUE	TRUE	3.25	56	2	FALSE	FALSE	TRUE	TRUE	FALSE	0	968
278	175	60	M	FALSE	FALSE	TRUE	LAD	FALSE	FALSE	TRUE	FALSE	3.5	44	2	FALSE	FALSE	TRUE	TRUE	FALSE	0	951
279	175	60	M	FALSE	FALSE	TRUE	RCA	FALSE	FALSE	TRUE	TRUE	0	0	0	N/A	N/A	N/A	N/A	N/A	0	951
280	176	70	M	TRUE	TRUE	FALSE	LAD	FALSE	FALSE	TRUE	FALSE	3.5	28	1	FALSE	FALSE	TRUE	FALSE	TRUE	0	816
281	177	60	M	FALSE	FALSE	FALSE	RCA	TRUE	FALSE	TRUE	FALSE	3	38	1	FALSE	FALSE	TRUE	TRUE	FALSE	0	451
282	178	60	M	TRUE	FALSE	FALSE	LAD	FALSE	TRUE	FALSE	TRUE	3.5	18	1	FALSE	FALSE	TRUE	TRUE	FALSE	0	156
283	179	60	M	TRUE	FALSE	TRUE	LM-LAD	FALSE	FALSE	TRUE	TRUE	3.5	56	2	FALSE	FALSE	TRUE	TRUE	FALSE	0	950
284	179	60	M	TRUE	FALSE	TRUE	LAD	FALSE	FALSE	TRUE	TRUE	2.5	18	1	FALSE	FALSE	TRUE	TRUE	FALSE	1	950
285	180	40	F	FALSE	FALSE	TRUE	LAD	FALSE	FALSE	TRUE	TRUE	4	22	1	FALSE	FALSE	TRUE	TRUE	FALSE	0	972
286	181	70	M	TRUE	FALSE	FALSE	LAD	FALSE	TRUE	FALSE	FALSE	3.5	16	1	FALSE	FALSE	TRUE	TRUE	FALSE	0	915
287	182	70	M	FALSE	TRUE	TRUE	LM-LAD	FALSE	FALSE	TRUE	TRUE	3.25	52	2	FALSE	FALSE	TRUE	TRUE	FALSE	0	941
288	182	70	M	FALSE	TRUE	TRUE	LAD	FALSE	FALSE	TRUE	FALSE	0	0	0	N/A	N/A	N/A	N/A	N/A	0	941
289	182	70	M	FALSE	TRUE	TRUE	LCx	FALSE	FALSE	TRUE	FALSE	2.5	38	1	FALSE	FALSE	TRUE	TRUE	FALSE	1	385
290	182	70	M	FALSE	TRUE	TRUE	RCA	FALSE	FALSE	TRUE	TRUE	3	38	1	FALSE	FALSE	TRUE	TRUE	FALSE	0	941
291	183	40	M	FALSE	FALSE	TRUE	LAD	FALSE	FALSE	TRUE	FALSE	3	25	1	FALSE	TRUE	FALSE	N/A	N/A	0	954
292	184	60	M	FALSE	FALSE	TRUE	LAD	TRUE	FALSE	TRUE	FALSE	3.5	28	1	FALSE	FALSE	TRUE	FALSE	TRUE	0	916
293	184	60	M	FALSE	FALSE	TRUE	RCA	TRUE	FALSE	TRUE	FALSE	3.5	28	1	FALSE	FALSE	TRUE	FALSE	TRUE	1	588
294	185	50	M	TRUE	FALSE	TRUE	LAD	TRUE	FALSE	TRUE	FALSE	3.5	18	1	FALSE	FALSE	TRUE	TRUE	FALSE	0	852
295	186	60	F	TRUE	FALSE	TRUE	LAD	FALSE	FALSE	TRUE	TRUE	3.25	52	2	FALSE	FALSE	TRUE	TRUE	FALSE	0	962
296	187	50	M	FALSE	FALSE	FALSE	RCA	FALSE	FALSE	TRUE	TRUE	3	76	2	FALSE	FALSE	TRUE	TRUE	FALSE	0	940
297	187	50	M	FALSE	FALSE	FALSE	LCx	FALSE	FALSE	TRUE	FALSE	2.5	28	1	FALSE	FALSE	TRUE	TRUE	FALSE	0	940
298	188	60	M	FALSE	FALSE	TRUE	LM-LAD	FALSE	FALSE	TRUE	FALSE	4	22	1	FALSE	FALSE	TRUE	TRUE	FALSE	0	958
299	188	60	M	FALSE	FALSE	TRUE	LAD	FALSE	FALSE	TRUE	FALSE	0	0	0	N/A	N/A	N/A	N/A	N/A	0	958
300	188	60	M	FALSE	FALSE	TRUE	LCx	FALSE	FALSE	TRUE	FALSE	0	0	0	N/A	N/A	N/A	N/A	N/A	0	958
301	189	70	M	FALSE	FALSE	TRUE	LCx	FALSE	FALSE	TRUE	FALSE	0	0	0	N/A	N/A	N/A	N/A	N/A	0	938
302	189	70	M	FALSE	FALSE	TRUE	LAD	FALSE	FALSE	TRUE	FALSE	0	0	0	N/A	N/A	N/A	N/A	N/A	0	938
303	189	70	M	FALSE	FALSE	TRUE	LM-LAD	FALSE	FALSE	TRUE	TRUE	3.25	72	2	FALSE	FALSE	TRUE	TRUE	FALSE	0	938
304	190	70	M	TRUE	FALSE	FALSE	LAD	FALSE	FALSE	TRUE	TRUE	3.25	48	2	FALSE	FALSE	TRUE	TRUE	FALSE	0	951
305	191	80	M	TRUE	TRUE	FALSE	LCx	FALSE	FALSE	TRUE	FALSE	0	0	0	N/A	N/A	N/A	N/A	N/A	0	951
306	191	80	M	TRUE	TRUE	FALSE	LM-LAD	FALSE	FALSE	TRUE	TRUE	3.5	44	2	FALSE	FALSE	TRUE	TRUE	FALSE	0	951
307	192	50	M	FALSE	FALSE	TRUE	LAD	FALSE	FALSE	TRUE	FALSE	3.5	16	1	FALSE	TRUE	FALSE	N/A	N/A	0	907
308	193	70	F	TRUE	FALSE	TRUE	LAD	FALSE	FALSE	TRUE	TRUE	3	52	2	FALSE	FALSE	TRUE	TRUE	FALSE	1	399
309	193	70	F	TRUE	FALSE	TRUE	LCx	FALSE	FALSE	TRUE	FALSE	2.5	26	1	FALSE	FALSE	TRUE	TRUE	FALSE	0	883
310	194	80	M	FALSE	FALSE	TRUE	LAD	FALSE	FALSE	TRUE	TRUE	3.5	25	1	TRUE	FALSE	FALSE	N/A	N/A	0	722
311	195	60	M	TRUE	FALSE	FALSE	LM-LAD	FALSE	FALSE	TRUE	TRUE	0	0	0	N/A	N/A	N/A	N/A	N/A	0	264
312	195	60	M	TRUE	FALSE	FALSE	LAD	FALSE	FALSE	TRUE	TRUE	0	0	0	N/A	N/A	N/A	N/A	N/A	0	264
313	195	60	M	TRUE	FALSE	FALSE	LCx	FALSE	FALSE	TRUE	FALSE	0	0	0	N/A	N/A	N/A	N/A	N/A	0	264
314	196	70	M	TRUE	TRUE	TRUE	LAD	FALSE	FALSE	TRUE	TRUE	3.5	38	1	FALSE	FALSE	TRUE	TRUE	FALSE	0	334
315	197	70	F	FALSE	TRUE	TRUE	LAD	FALSE	FALSE	TRUE	TRUE	2.875	42	2	FALSE	FALSE	TRUE	FALSE	TRUE	0	866
316	198	80	M	FALSE	FALSE	TRUE	LAD	FALSE	TRUE	FALSE	TRUE	3	79	3	FALSE	FALSE	TRUE	TRUE	FALSE	0	845
317	199	70	F	FALSE	TRUE	TRUE	LAD	FALSE	FALSE	TRUE	FALSE	3	18	1	FALSE	FALSE	TRUE	FALSE	TRUE	0	797
318	200	60	F	FALSE	TRUE	TRUE	LM-LAD	FALSE	FALSE	TRUE	TRUE	4	28	1	FALSE	FALSE	TRUE	TRUE	FALSE	0	827
319	200	60	F	FALSE	TRUE	TRUE	LCx	FALSE	FALSE	TRUE	FALSE	0	0	0	N/A	N/A	N/A	N/A	N/A	0	827
320	200	60	F	FALSE	TRUE	TRUE	LAD	FALSE	FALSE	TRUE	TRUE	0	0	0	N/A	N/A	N/A	N/A	N/A	0	827
321	201	80	M	TRUE	FALSE	TRUE	LAD	FALSE	FALSE	TRUE	FALSE	3.5	13	1	FALSE	TRUE	FALSE	N/A	N/A	0	561
322	202	60	M	TRUE	FALSE	TRUE	RCA	TRUE	FALSE	TRUE	FALSE	3.5	18	1	FALSE	FALSE	TRUE	TRUE	FALSE	0	686
323	203	60	F	TRUE	TRUE	FALSE	LAD	TRUE	FALSE	TRUE	FALSE	0	0	0	N/A	N/A	N/A	N/A	N/A	0	882
324	204	50	M	FALSE	FALSE	TRUE	RCA	FALSE	FALSE	TRUE	FALSE	0	0	0	N/A	N/A	N/A	N/A	N/A	0	869
325	205	60	M	FALSE	FALSE	TRUE	LCx	TRUE	FALSE	TRUE	FALSE	2.75	16	1	TRUE	FALSE	FALSE	N/A	N/A	0	845
326	206	70	M	FALSE	FALSE	TRUE	LAD	FALSE	FALSE	TRUE	FALSE	3	33	1	TRUE	FALSE	FALSE	N/A	N/A	0	821
327	207	60	M	FALSE	FALSE	FALSE	LAD	TRUE	FALSE	TRUE	FALSE	4	18	1	FALSE	FALSE	TRUE	TRUE	FALSE	0	356
328	208	70	F	TRUE	FALSE	TRUE	RCA	FALSE	FALSE	TRUE	FALSE	3.5	24	1	FALSE	FALSE	TRUE	TRUE	FALSE	0	379
329	208	70	F	TRUE	FALSE	TRUE	LAD	FALSE	FALSE	TRUE	FALSE	0	0	0	N/A	N/A	N/A	N/A	N/A	0	379
330	208	70	F	TRUE	FALSE	TRUE	LCx	FALSE	FALSE	TRUE	FALSE	2.5	20	1	FALSE	FALSE	TRUE	TRUE	FALSE	0	379
331	208	70	F	TRUE	FALSE	TRUE	LM-LAD	FALSE	FALSE	TRUE	TRUE	3.5	32	1	FALSE	FALSE	TRUE	TRUE	FALSE	0	379
332	209	50	M	TRUE	FALSE	TRUE	LAD	FALSE	FALSE	TRUE	TRUE	3	26	1	FALSE	FALSE	TRUE	TRUE	FALSE	0	846
333	209	50	M	TRUE	FALSE	TRUE	RCA	FALSE	FALSE	TRUE	TRUE	3	30	1	FALSE	FALSE	TRUE	TRUE	FALSE	0	846
334	210	60	M	FALSE	TRUE	TRUE	LAD	FALSE	FALSE	TRUE	FALSE	3.5	16	1	FALSE	TRUE	FALSE	N/A	N/A	0	771
335	210	60	M	FALSE	TRUE	TRUE	LCx	FALSE	FALSE	TRUE	FALSE	0	0	0	N/A	N/A	N/A	N/A	N/A	0	771
336	211	50	M	FALSE	FALSE	TRUE	LCx	FALSE	FALSE	TRUE	FALSE	2.5	30	1	FALSE	FALSE	TRUE	TRUE	FALSE	0	825
337	211	50	M	FALSE	FALSE	TRUE	RCA	FALSE	FALSE	TRUE	FALSE	3	34	1	FALSE	FALSE	TRUE	TRUE	FALSE	0	825
338	212	60	M	FALSE	FALSE	TRUE	RCA	TRUE	FALSE	TRUE	TRUE	3.25	64	2	FALSE	FALSE	TRUE	TRUE	FALSE	0	755
339	213	60	F	TRUE	FALSE	TRUE	LAD	FALSE	FALSE	TRUE	TRUE	3	34	1	FALSE	FALSE	TRUE	TRUE	FALSE	0	799
340	214	80	F	TRUE	TRUE	TRUE	LAD	FALSE	FALSE	TRUE	TRUE	0	0	0	N/A	N/A	N/A	N/A	N/A	0	820
341	214	80	F	TRUE	TRUE	TRUE	LM-LCx	FALSE	FALSE	TRUE	TRUE	3.5	38	1	FALSE	FALSE	TRUE	TRUE	FALSE	0	820
342	214	80	F	TRUE	TRUE	TRUE	LM-LAD	FALSE	FALSE	TRUE	TRUE	0	0	0	N/A	N/A	N/A	N/A	N/A	0	820
343	214	80	F	TRUE	TRUE	TRUE	LCx	FALSE	FALSE	TRUE	TRUE	2.5	38	1	FALSE	FALSE	TRUE	TRUE	FALSE	0	820
344	215	60	F	FALSE	FALSE	TRUE	LAD	FALSE	FALSE	TRUE	FALSE	2.75	25	1	FALSE	TRUE	FALSE	N/A	N/A	0	747
345	216	70	M	TRUE	TRUE	TRUE	LAD	FALSE	FALSE	TRUE	FALSE	0	0	0	N/A	N/A	N/A	N/A	N/A	0	718
346	216	70	M	TRUE	TRUE	TRUE	LM-LAD	FALSE	FALSE	TRUE	TRUE	3	38	1	FALSE	FALSE	TRUE	TRUE	FALSE	0	718
347	217	80	M	FALSE	FALSE	FALSE	RCA	TRUE	FALSE	TRUE	FALSE	0	0	0	N/A	N/A	N/A	N/A	N/A	0	0
348	218	50	M	FALSE	TRUE	TRUE	LAD	FALSE	FALSE	TRUE	TRUE	3.5	38	1	FALSE	FALSE	TRUE	TRUE	FALSE	0	722
349	219	50	M	FALSE	FALSE	FALSE	RCA	TRUE	FALSE	TRUE	TRUE	4	28	1	FALSE	FALSE	TRUE	TRUE	FALSE	0	0
350	220	70	M	FALSE	FALSE	TRUE	RCA	FALSE	FALSE	TRUE	FALSE	2.625	70	2	FALSE	FALSE	TRUE	TRUE	FALSE	0	645
351	220	70	M	FALSE	FALSE	TRUE	LAD	FALSE	FALSE	TRUE	FALSE	2.75	38	1	FALSE	FALSE	TRUE	TRUE	FALSE	0	645
352	220	70	M	FALSE	FALSE	TRUE	LCx	FALSE	FALSE	TRUE	FALSE	2.5	28	1	FALSE	FALSE	TRUE	TRUE	FALSE	0	645
353	221	60	F	FALSE	TRUE	TRUE	LAD	FALSE	FALSE	TRUE	TRUE	3.125	76	2	FALSE	FALSE	TRUE	TRUE	FALSE	0	794
354	222	60	F	FALSE	FALSE	TRUE	LAD	FALSE	FALSE	TRUE	TRUE	3.125	52	2	FALSE	FALSE	TRUE	FALSE	TRUE	0	750
355	223	50	M	TRUE	TRUE	FALSE	LAD	FALSE	TRUE	FALSE	TRUE	3.25	56	2	FALSE	FALSE	TRUE	FALSE	TRUE	0	750
356	224	70	F	FALSE	FALSE	TRUE	LAD	FALSE	FALSE	TRUE	FALSE	3.5	13	1	FALSE	TRUE	FALSE	N/A	N/A	0	676
357	224	70	F	FALSE	FALSE	TRUE	LCx	FALSE	FALSE	TRUE	FALSE	3.5	16	1	FALSE	TRUE	FALSE	N/A	N/A	0	676
358	225	80	M	FALSE	FALSE	TRUE	LCx	FALSE	FALSE	TRUE	TRUE	2.75	20	1	FALSE	FALSE	TRUE	TRUE	FALSE	0	742
359	226	70	F	TRUE	FALSE	TRUE	LCx	TRUE	FALSE	TRUE	FALSE	2.5	16	1	FALSE	TRUE	FALSE	N/A	N/A	0	754
360	226	70	F	TRUE	FALSE	TRUE	RCA	TRUE	FALSE	TRUE	FALSE	0	0	0	N/A	N/A	N/A	N/A	N/A	0	754
361	227	70	M	FALSE	FALSE	TRUE	LCx	FALSE	TRUE	FALSE	FALSE	0	0	0	N/A	N/A	N/A	N/A	N/A	0	491
362	227	70	M	FALSE	FALSE	TRUE	LM	FALSE	TRUE	FALSE	TRUE	0	0	0	N/A	N/A	N/A	N/A	N/A	0	491
363	227	70	M	FALSE	FALSE	TRUE	LM-LAD	FALSE	TRUE	FALSE	TRUE	3.25	46	2	FALSE	FALSE	TRUE	FALSE	TRUE	0	491
364	227	70	M	FALSE	FALSE	TRUE	RCA	FALSE	TRUE	FALSE	TRUE	3	28	1	FALSE	FALSE	TRUE	FALSE	TRUE	0	491
365	228	70	F	FALSE	FALSE	TRUE	RCA	FALSE	FALSE	TRUE	FALSE	3	18	1	FALSE	FALSE	TRUE	TRUE	FALSE	0	770
366	229	50	F	FALSE	FALSE	FALSE	LAD	FALSE	FALSE	TRUE	TRUE	3.5	24	1	FALSE	FALSE	TRUE	TRUE	FALSE	0	146
367	230	80	F	TRUE	FALSE	TRUE	LAD	FALSE	TRUE	FALSE	FALSE	2.5	25	1	FALSE	TRUE	FALSE	N/A	N/A	0	762
368	231	60	M	FALSE	FALSE	FALSE	LAD	TRUE	FALSE	TRUE	TRUE	3.5	18	1	FALSE	FALSE	TRUE	FALSE	TRUE	0	26
369	232	80	F	TRUE	TRUE	TRUE	LAD	FALSE	TRUE	FALSE	FALSE	2.5	33	1	TRUE	FALSE	FALSE	N/A	N/A	0	525
370	233	40	M	FALSE	FALSE	TRUE	LCx	FALSE	FALSE	TRUE	TRUE	3	33	1	FALSE	FALSE	TRUE	FALSE	FALSE	1	657
371	234	70	M	FALSE	FALSE	TRUE	LAD	FALSE	FALSE	TRUE	FALSE	3.5	19	1	FALSE	TRUE	FALSE	N/A	N/A	0	750
372	234	70	M	FALSE	FALSE	TRUE	RCA	FALSE	FALSE	TRUE	FALSE	3	16	1	FALSE	TRUE	FALSE	N/A	N/A	0	750
373	235	90	F	TRUE	FALSE	FALSE	LAD	FALSE	FALSE	TRUE	TRUE	3	28	1	FALSE	FALSE	TRUE	FALSE	TRUE	0	146
374	236	90	F	TRUE	TRUE	TRUE	RCA	TRUE	FALSE	TRUE	FALSE	2.5	18	1	FALSE	FALSE	TRUE	FALSE	FALSE	0	749
375	236	90	F	TRUE	TRUE	TRUE	LAD	TRUE	FALSE	TRUE	FALSE	2.5	33	1	TRUE	FALSE	FALSE	N/A	N/A	0	749
376	237	40	M	FALSE	FALSE	TRUE	LAD	TRUE	FALSE	TRUE	TRUE	3.5	15	1	FALSE	FALSE	TRUE	TRUE	FALSE	0	733
377	238	70	M	FALSE	FALSE	FALSE	RCA	FALSE	TRUE	FALSE	FALSE	4	20	1	FALSE	FALSE	TRUE	TRUE	FALSE	0	718
378	238	70	M	FALSE	FALSE	FALSE	LAD	FALSE	TRUE	FALSE	TRUE	3	48	2	FALSE	FALSE	TRUE	TRUE	FALSE	0	718
379	239	80	F	TRUE	FALSE	TRUE	LAD	FALSE	FALSE	TRUE	TRUE	3.25	54	2	FALSE	FALSE	TRUE	TRUE	FALSE	0	587
380	240	70	M	FALSE	FALSE	FALSE	RCA	TRUE	FALSE	TRUE	FALSE	2.5	16	1	FALSE	FALSE	TRUE	TRUE	FALSE	0	735
381	241	60	M	FALSE	TRUE	TRUE	LAD	FALSE	FALSE	TRUE	FALSE	3.5	24	1	FALSE	FALSE	TRUE	FALSE	TRUE	0	686
382	242	70	M	TRUE	FALSE	TRUE	LCx	FALSE	TRUE	FALSE	FALSE	2.5	28	1	FALSE	FALSE	TRUE	TRUE	FALSE	0	684
383	243	70	F	TRUE	TRUE	FALSE	RCA	FALSE	FALSE	TRUE	TRUE	3.5	18	1	FALSE	FALSE	TRUE	FALSE	TRUE	0	657
384	243	70	F	TRUE	TRUE	FALSE	LAD	FALSE	FALSE	TRUE	TRUE	3.25	42	2	FALSE	FALSE	TRUE	FALSE	TRUE	0	657
385	244	60	M	FALSE	FALSE	FALSE	LAD	TRUE	FALSE	TRUE	TRUE	3	33	1	FALSE	FALSE	TRUE	TRUE	FALSE	0	25
386	245	80	F	TRUE	FALSE	FALSE	LCx	FALSE	FALSE	TRUE	TRUE	3	30	1	FALSE	FALSE	TRUE	TRUE	FALSE	0	665
387	245	80	F	TRUE	FALSE	FALSE	LM-LAD	FALSE	FALSE	TRUE	FALSE	0	0	0	N/A	N/A	N/A	N/A	N/A	0	665
388	245	80	F	TRUE	FALSE	FALSE	RCA	FALSE	FALSE	TRUE	FALSE	2.75	30	1	FALSE	FALSE	TRUE	TRUE	FALSE	0	665
389	246	70	F	FALSE	FALSE	TRUE	LAD	FALSE	FALSE	TRUE	TRUE	2.5	20	1	FALSE	FALSE	TRUE	TRUE	FALSE	0	686
390	246	70	F	FALSE	FALSE	TRUE	LCx	FALSE	FALSE	TRUE	TRUE	2.5	38	1	FALSE	FALSE	TRUE	TRUE	FALSE	0	686
391	247	70	F	FALSE	FALSE	FALSE	LAD	FALSE	FALSE	TRUE	FALSE	2.5	48	2	FALSE	FALSE	TRUE	FALSE	TRUE	0	114
392	248	70	F	TRUE	FALSE	TRUE	LCx	FALSE	TRUE	FALSE	FALSE	2.5	18	1	FALSE	FALSE	TRUE	FALSE	TRUE	0	629
393	248	70	F	TRUE	FALSE	TRUE	LAD	FALSE	TRUE	FALSE	FALSE	3.5	14	1	FALSE	FALSE	TRUE	FALSE	TRUE	0	629
394	249	70	F	FALSE	FALSE	TRUE	RCA	FALSE	FALSE	TRUE	TRUE	2.75	26	1	FALSE	FALSE	TRUE	TRUE	FALSE	0	686
395	249	70	F	FALSE	FALSE	TRUE	LAD	FALSE	FALSE	TRUE	TRUE	3	38	1	FALSE	FALSE	TRUE	TRUE	FALSE	0	686
396	249	70	F	FALSE	FALSE	TRUE	LCx	FALSE	FALSE	TRUE	FALSE	2.5	30	2	FALSE	FALSE	TRUE	TRUE	FALSE	0	686
397	250	60	M	FALSE	FALSE	FALSE	LAD	FALSE	TRUE	FALSE	TRUE	3	25	1	FALSE	TRUE	FALSE	N/A	N/A	0	491
398	251	50	M	FALSE	FALSE	FALSE	RCA	TRUE	FALSE	TRUE	FALSE	4	38	1	FALSE	FALSE	TRUE	TRUE	FALSE	0	321
399	252	70	M	FALSE	FALSE	TRUE	LAD	FALSE	FALSE	TRUE	FALSE	4	16	1	FALSE	FALSE	TRUE	TRUE	FALSE	0	682
400	252	70	M	FALSE	FALSE	TRUE	RCA	FALSE	FALSE	TRUE	FALSE	3.5	38	1	FALSE	FALSE	TRUE	TRUE	FALSE	0	682
401	253	60	M	FALSE	FALSE	TRUE	LAD	FALSE	FALSE	TRUE	FALSE	3	12	1	FALSE	FALSE	TRUE	TRUE	FALSE	0	668
402	254	70	F	TRUE	FALSE	TRUE	LAD	FALSE	FALSE	TRUE	FALSE	2.75	56	2	FALSE	FALSE	TRUE	TRUE	FALSE	0	616
403	255	50	F	FALSE	FALSE	TRUE	LAD	FALSE	FALSE	TRUE	FALSE	3	23	1	FALSE	FALSE	TRUE	TRUE	FALSE	0	636
404	256	70	M	FALSE	FALSE	FALSE	LM	FALSE	TRUE	FALSE	TRUE	4	12	1	FALSE	FALSE	TRUE	TRUE	FALSE	0	202
405	257	60	M	FALSE	FALSE	TRUE	LAD	TRUE	FALSE	TRUE	FALSE	3.25	44	2	FALSE	FALSE	TRUE	TRUE	FALSE	0	550
406	258	60	M	TRUE	TRUE	TRUE	RCA	FALSE	TRUE	FALSE	FALSE	2.5	20	1	FALSE	FALSE	TRUE	TRUE	FALSE	0	645
407	259	50	M	FALSE	FALSE	TRUE	LM-LAD	FALSE	TRUE	FALSE	TRUE	3.5	52	2	FALSE	FALSE	TRUE	TRUE	FALSE	0	496
408	260	80	M	FALSE	FALSE	FALSE	LAD	FALSE	FALSE	TRUE	TRUE	2.75	71	2	FALSE	FALSE	TRUE	TRUE	FALSE	0	226
409	261	50	M	FALSE	FALSE	TRUE	LCx	FALSE	TRUE	FALSE	FALSE	2.5	19	1	FALSE	TRUE	FALSE	N/A	N/A	0	545
410	262	50	M	FALSE	FALSE	TRUE	LAD	TRUE	FALSE	TRUE	FALSE	2.5	20	1	FALSE	FALSE	TRUE	TRUE	FALSE	0	563
411	263	60	M	FALSE	FALSE	TRUE	RCA	FALSE	FALSE	TRUE	FALSE	2.75	26	1	FALSE	FALSE	TRUE	TRUE	FALSE	0	622
412	263	60	M	FALSE	FALSE	TRUE	LCx	FALSE	FALSE	TRUE	FALSE	2.5	22	1	FALSE	FALSE	TRUE	TRUE	FALSE	0	622
413	263	60	M	FALSE	FALSE	TRUE	LAD	FALSE	FALSE	TRUE	TRUE	2.75	76	2	FALSE	FALSE	TRUE	TRUE	FALSE	0	622
414	264	60	M	TRUE	FALSE	TRUE	LCx	FALSE	TRUE	FALSE	FALSE	0	0	0	N/A	N/A	N/A	N/A	N/A	0	579
415	264	60	M	TRUE	FALSE	TRUE	LAD	FALSE	TRUE	FALSE	FALSE	0	0	0	N/A	N/A	N/A	N/A	N/A	1	471
416	265	90	M	TRUE	FALSE	TRUE	LAD	FALSE	FALSE	TRUE	FALSE	2.75	83	3	FALSE	FALSE	TRUE	TRUE	FALSE	0	557
417	265	90	M	TRUE	FALSE	TRUE	LCx	FALSE	FALSE	TRUE	FALSE	2.5	30	1	FALSE	FALSE	TRUE	TRUE	FALSE	0	557
418	265	90	M	TRUE	FALSE	TRUE	RCA	FALSE	FALSE	TRUE	FALSE	2.75	33	1	FALSE	FALSE	TRUE	TRUE	FALSE	0	557
419	266	50	M	TRUE	TRUE	FALSE	LAD	FALSE	FALSE	TRUE	TRUE	3.25	51	2	FALSE	FALSE	TRUE	TRUE	FALSE	0	543
420	267	50	M	TRUE	TRUE	TRUE	RCA	FALSE	FALSE	TRUE	FALSE	3.5	16	1	FALSE	TRUE	FALSE	N/A	N/A	0	605
421	267	50	M	TRUE	TRUE	TRUE	LAD	FALSE	FALSE	TRUE	FALSE	2.75	51	2	FALSE	FALSE	TRUE	TRUE	FALSE	0	605
422	268	60	M	FALSE	FALSE	FALSE	LCx	FALSE	TRUE	FALSE	FALSE	0	0	0	N/A	N/A	N/A	N/A	N/A	0	546
423	268	60	M	FALSE	FALSE	FALSE	LAD	FALSE	TRUE	FALSE	TRUE	2.5	28	1	FALSE	FALSE	TRUE	TRUE	FALSE	0	546
424	268	60	M	FALSE	FALSE	FALSE	LM-LAD	FALSE	TRUE	FALSE	TRUE	3.25	56	2	FALSE	FALSE	TRUE	TRUE	FALSE	0	546
425	269	40	M	TRUE	FALSE	TRUE	RCA	TRUE	FALSE	TRUE	FALSE	3.5	34	1	FALSE	FALSE	TRUE	TRUE	FALSE	1	411
426	270	80	M	FALSE	FALSE	FALSE	LAD	TRUE	FALSE	TRUE	FALSE	2.75	28	1	FALSE	TRUE	FALSE	N/A	N/A	0	18
427	271	50	M	TRUE	FALSE	TRUE	LAD	FALSE	FALSE	TRUE	TRUE	2.75	60	2	FALSE	FALSE	TRUE	TRUE	FALSE	0	526
428	271	50	M	TRUE	FALSE	TRUE	LCx	FALSE	FALSE	TRUE	FALSE	2.5	33	1	FALSE	FALSE	TRUE	TRUE	FALSE	0	526
429	272	70	M	FALSE	FALSE	FALSE	LAD	TRUE	FALSE	TRUE	TRUE	4	18	1	FALSE	FALSE	TRUE	TRUE	FALSE	0	406
430	273	80	F	TRUE	FALSE	TRUE	LCx	FALSE	FALSE	TRUE	FALSE	0	0	0	N/A	N/A	N/A	N/A	N/A	0	570
431	273	80	F	TRUE	FALSE	TRUE	RCA	FALSE	FALSE	TRUE	FALSE	3.5	38	1	FALSE	FALSE	TRUE	TRUE	FALSE	0	570
432	273	80	F	TRUE	FALSE	TRUE	LAD	FALSE	FALSE	TRUE	FALSE	3.5	28	1	FALSE	FALSE	TRUE	TRUE	FALSE	0	570
433	273	80	F	TRUE	FALSE	TRUE	LM-LAD	FALSE	FALSE	TRUE	FALSE	4	18	1	FALSE	FALSE	TRUE	TRUE	FALSE	0	570
434	274	60	M	TRUE	FALSE	TRUE	LAD	TRUE	FALSE	TRUE	TRUE	3	33	1	FALSE	FALSE	TRUE	TRUE	FALSE	1	368
435	275	70	M	FALSE	FALSE	TRUE	LAD	FALSE	TRUE	FALSE	TRUE	2.875	38	2	FALSE	FALSE	TRUE	TRUE	FALSE	0	359
436	276	80	M	TRUE	FALSE	TRUE	LAD	FALSE	FALSE	TRUE	FALSE	3	25	1	TRUE	FALSE	FALSE	N/A	N/A	0	573
437	277	70	M	TRUE	FALSE	TRUE	LAD	FALSE	FALSE	TRUE	FALSE	3	23	1	FALSE	FALSE	TRUE	TRUE	FALSE	0	560
438	277	70	M	TRUE	FALSE	TRUE	RCA	FALSE	FALSE	TRUE	FALSE	3	28	1	FALSE	FALSE	TRUE	TRUE	FALSE	0	560
439	278	50	M	FALSE	FALSE	FALSE	LAD	FALSE	FALSE	TRUE	TRUE	3	38	1	FALSE	FALSE	TRUE	TRUE	FALSE	0	482
440	279	50	M	FALSE	FALSE	TRUE	RCA	FALSE	FALSE	TRUE	FALSE	3	38	1	FALSE	FALSE	TRUE	TRUE	FALSE	0	451
441	279	50	M	FALSE	FALSE	TRUE	LAD	FALSE	FALSE	TRUE	TRUE	3	33	1	FALSE	FALSE	TRUE	TRUE	FALSE	0	451
442	280	60	M	FALSE	FALSE	FALSE	RCA	FALSE	TRUE	FALSE	FALSE	2.5	26	1	FALSE	FALSE	TRUE	TRUE	FALSE	0	177
443	281	80	M	FALSE	FALSE	FALSE	LAD	FALSE	TRUE	FALSE	TRUE	3	32	1	FALSE	FALSE	TRUE	TRUE	FALSE	0	522
444	281	80	M	FALSE	FALSE	FALSE	LCx	FALSE	TRUE	FALSE	TRUE	2.5	26	1	FALSE	FALSE	TRUE	TRUE	FALSE	0	522
445	282	70	M	FALSE	TRUE	TRUE	LM-LAD	FALSE	FALSE	TRUE	TRUE	3.5	25	1	FALSE	TRUE	FALSE	N/A	N/A	0	474
446	282	70	M	FALSE	TRUE	TRUE	RCA	FALSE	FALSE	TRUE	TRUE	2.75	38	1	FALSE	FALSE	TRUE	TRUE	FALSE	0	474
447	283	70	F	TRUE	FALSE	TRUE	LAD	FALSE	TRUE	FALSE	TRUE	2.75	33	1	FALSE	FALSE	TRUE	TRUE	FALSE	0	547
448	284	50	M	FALSE	FALSE	FALSE	LM-LAD	TRUE	FALSE	TRUE	FALSE	4	19	1	TRUE	FALSE	FALSE	N/A	N/A	0	0
449	285	50	M	TRUE	FALSE	FALSE	LAD	FALSE	FALSE	TRUE	FALSE	0	0	0	N/A	N/A	N/A	N/A	N/A	0	475
450	286	60	M	FALSE	FALSE	TRUE	LM-LAD	FALSE	FALSE	TRUE	TRUE	2.875	62	2	FALSE	FALSE	TRUE	TRUE	FALSE	0	519
451	287	50	M	TRUE	FALSE	TRUE	LAD	TRUE	FALSE	TRUE	FALSE	3.25	52	2	FALSE	FALSE	TRUE	TRUE	FALSE	0	520
452	288	80	F	FALSE	FALSE	FALSE	LAD	FALSE	FALSE	TRUE	FALSE	2.75	50	2	FALSE	FALSE	TRUE	TRUE	FALSE	0	479
453	289	40	F	FALSE	FALSE	FALSE	LM-LAD	TRUE	FALSE	TRUE	TRUE	3	88	3	FALSE	FALSE	TRUE	TRUE	FALSE	0	48
454	290	70	F	TRUE	TRUE	TRUE	LCx	FALSE	FALSE	TRUE	TRUE	0	0	0	N/A	N/A	N/A	N/A	N/A	0	446
455	290	70	F	TRUE	TRUE	TRUE	LAD	FALSE	FALSE	TRUE	TRUE	0	0	0	N/A	N/A	N/A	N/A	N/A	0	446
456	290	70	F	TRUE	TRUE	TRUE	LM-LAD	FALSE	FALSE	TRUE	TRUE	0	0	0	N/A	N/A	N/A	N/A	N/A	0	446
457	291	60	M	FALSE	FALSE	TRUE	LAD	TRUE	FALSE	TRUE	TRUE	0	0	0	N/A	N/A	N/A	N/A	N/A	0	470
458	291	60	M	FALSE	FALSE	TRUE	LCx	TRUE	FALSE	TRUE	TRUE	0	0	0	N/A	N/A	N/A	N/A	N/A	0	470
459	292	50	F	FALSE	TRUE	FALSE	LAD	FALSE	FALSE	TRUE	TRUE	3.5	15	1	FALSE	FALSE	TRUE	TRUE	FALSE	0	469
460	293	60	M	FALSE	FALSE	FALSE	RCA	FALSE	FALSE	TRUE	FALSE	3	16	1	FALSE	FALSE	TRUE	TRUE	FALSE	0	17
461	294	60	M	TRUE	TRUE	TRUE	LAD	FALSE	FALSE	TRUE	TRUE	2.5	28	1	FALSE	FALSE	TRUE	FALSE	TRUE	0	507
462	295	60	M	TRUE	FALSE	TRUE	RCA	FALSE	FALSE	TRUE	FALSE	3	38	1	FALSE	FALSE	TRUE	TRUE	FALSE	0	451
463	295	60	M	TRUE	FALSE	TRUE	LAD	FALSE	FALSE	TRUE	FALSE	3	22	1	FALSE	FALSE	TRUE	TRUE	FALSE	0	451
464	296	60	M	TRUE	FALSE	FALSE	LAD	FALSE	TRUE	FALSE	FALSE	0	0	0	N/A	N/A	N/A	N/A	N/A	0	449
465	297	60	M	TRUE	FALSE	TRUE	LAD	FALSE	FALSE	TRUE	TRUE	2.75	52	2	FALSE	FALSE	TRUE	TRUE	FALSE	0	482
466	297	60	M	TRUE	FALSE	TRUE	LCx	FALSE	FALSE	TRUE	FALSE	2.75	22	1	FALSE	FALSE	TRUE	TRUE	FALSE	0	482
467	298	50	M	FALSE	FALSE	TRUE	LCx	FALSE	TRUE	FALSE	TRUE	2.75	28	1	FALSE	FALSE	TRUE	FALSE	TRUE	0	313
468	299	60	M	TRUE	TRUE	FALSE	LCx	FALSE	FALSE	TRUE	TRUE	2.75	30	1	FALSE	FALSE	TRUE	TRUE	FALSE	0	365
469	299	60	M	TRUE	TRUE	FALSE	RCA	FALSE	FALSE	TRUE	TRUE	3	76	2	FALSE	FALSE	TRUE	TRUE	FALSE	0	365
470	300	60	M	TRUE	FALSE	TRUE	LM-LAD	FALSE	TRUE	FALSE	TRUE	3.5	38	1	FALSE	FALSE	TRUE	TRUE	FALSE	1	370
471	301	70	F	TRUE	FALSE	FALSE	LCx	FALSE	FALSE	TRUE	TRUE	2.5	26	1	FALSE	FALSE	TRUE	TRUE	FALSE	0	395
472	302	50	M	FALSE	FALSE	TRUE	LAD	FALSE	TRUE	FALSE	FALSE	0	0	0	N/A	N/A	N/A	N/A	N/A	0	438
473	303	60	M	FALSE	FALSE	TRUE	LCx	FALSE	TRUE	FALSE	FALSE	2.5	18	1	FALSE	FALSE	TRUE	TRUE	FALSE	0	338
474	303	60	M	FALSE	FALSE	TRUE	LAD	FALSE	TRUE	FALSE	FALSE	3.25	52	2	FALSE	FALSE	TRUE	TRUE	FALSE	0	338
475	304	60	M	TRUE	FALSE	TRUE	LAD	FALSE	FALSE	TRUE	TRUE	3	62	2	FALSE	FALSE	TRUE	TRUE	FALSE	0	455
476	304	60	M	TRUE	FALSE	TRUE	LCx	FALSE	FALSE	TRUE	FALSE	2.5	16	1	FALSE	FALSE	TRUE	TRUE	FALSE	0	455
477	305	50	M	FALSE	FALSE	FALSE	LCx	TRUE	FALSE	TRUE	TRUE	2.75	32	1	FALSE	FALSE	TRUE	TRUE	FALSE	0	450
478	306	50	M	FALSE	FALSE	TRUE	LCx	FALSE	FALSE	TRUE	FALSE	2.5	44	2	FALSE	FALSE	TRUE	TRUE	FALSE	0	419
479	306	50	M	FALSE	FALSE	TRUE	RCA	FALSE	FALSE	TRUE	FALSE	2.75	20	1	FALSE	FALSE	TRUE	TRUE	FALSE	0	419
480	307	50	M	FALSE	FALSE	TRUE	LCx	FALSE	FALSE	TRUE	FALSE	2.75	28	1	FALSE	FALSE	TRUE	FALSE	TRUE	0	357
481	307	50	M	FALSE	FALSE	TRUE	LAD	FALSE	FALSE	TRUE	TRUE	3.5	18	1	FALSE	FALSE	TRUE	FALSE	TRUE	0	357
482	308	50	M	FALSE	FALSE	FALSE	LAD	FALSE	TRUE	FALSE	TRUE	2.75	36	2	FALSE	FALSE	TRUE	TRUE	FALSE	0	360
483	309	70	M	FALSE	TRUE	FALSE	RCA	FALSE	FALSE	TRUE	TRUE	3	70	2	FALSE	FALSE	TRUE	TRUE	FALSE	0	299
484	309	70	M	FALSE	TRUE	FALSE	LM-LAD	FALSE	FALSE	TRUE	TRUE	3.5	38	1	FALSE	FALSE	TRUE	TRUE	FALSE	0	299
485	310	50	M	FALSE	FALSE	FALSE	LCx	FALSE	TRUE	FALSE	TRUE	3	34	1	FALSE	FALSE	TRUE	TRUE	FALSE	0	64
486	311	30	M	TRUE	FALSE	FALSE	RCA	FALSE	TRUE	FALSE	FALSE	3	18	1	FALSE	FALSE	TRUE	TRUE	FALSE	0	397
487	311	30	M	TRUE	FALSE	FALSE	LAD	FALSE	TRUE	FALSE	FALSE	3	24	1	FALSE	FALSE	TRUE	TRUE	FALSE	0	397
488	312	70	M	TRUE	FALSE	TRUE	LAD	FALSE	FALSE	TRUE	FALSE	3	15	1	FALSE	FALSE	TRUE	TRUE	FALSE	0	398
489	312	70	M	TRUE	FALSE	TRUE	LCx	FALSE	FALSE	TRUE	TRUE	2.5	22	1	FALSE	FALSE	TRUE	TRUE	FALSE	0	398
490	313	40	F	TRUE	TRUE	TRUE	LAD	FALSE	FALSE	TRUE	FALSE	3.16667	74	3	FALSE	FALSE	TRUE	TRUE	FALSE	0	433
491	313	40	F	TRUE	TRUE	TRUE	LCx	FALSE	FALSE	TRUE	FALSE	3	33	1	FALSE	FALSE	TRUE	TRUE	FALSE	0	433
492	314	60	M	TRUE	FALSE	TRUE	RCA	FALSE	FALSE	TRUE	FALSE	3	22	1	FALSE	FALSE	TRUE	TRUE	FALSE	0	426
493	315	60	F	FALSE	FALSE	TRUE	LCx	FALSE	FALSE	TRUE	FALSE	3	22	1	FALSE	FALSE	TRUE	TRUE	FALSE	0	364
494	315	60	F	FALSE	FALSE	TRUE	LAD	FALSE	FALSE	TRUE	FALSE	3	22	1	FALSE	FALSE	TRUE	TRUE	FALSE	0	364
495	315	60	F	FALSE	FALSE	TRUE	RCA	FALSE	FALSE	TRUE	FALSE	3.5	34	1	FALSE	FALSE	TRUE	TRUE	FALSE	0	364
496	316	60	M	TRUE	FALSE	TRUE	LCx	FALSE	FALSE	TRUE	FALSE	2.75	22	1	FALSE	FALSE	TRUE	TRUE	FALSE	0	376
497	316	60	M	TRUE	FALSE	TRUE	LAD	FALSE	FALSE	TRUE	FALSE	3	38	1	FALSE	FALSE	TRUE	TRUE	FALSE	0	376
498	317	70	M	TRUE	FALSE	TRUE	LAD	FALSE	TRUE	FALSE	TRUE	3	24	1	FALSE	FALSE	TRUE	TRUE	FALSE	0	367
499	318	50	M	FALSE	FALSE	TRUE	LAD	TRUE	FALSE	TRUE	FALSE	3.25	44	2	FALSE	FALSE	TRUE	TRUE	FALSE	0	376
500	319	70	M	TRUE	FALSE	TRUE	RCA	FALSE	TRUE	FALSE	TRUE	3	33	1	FALSE	FALSE	TRUE	TRUE	FALSE	0	366
501	319	70	M	TRUE	FALSE	TRUE	LAD	FALSE	TRUE	FALSE	TRUE	3	28	1	FALSE	FALSE	TRUE	TRUE	FALSE	0	366
502	320	60	M	FALSE	FALSE	TRUE	LAD	FALSE	FALSE	TRUE	FALSE	3.25	52	2	FALSE	FALSE	TRUE	TRUE	FALSE	0	322
503	321	80	M	TRUE	FALSE	TRUE	LAD	FALSE	TRUE	FALSE	TRUE	4	26	1	FALSE	FALSE	TRUE	TRUE	FALSE	0	296
504	322	80	F	TRUE	FALSE	TRUE	LAD	FALSE	FALSE	TRUE	TRUE	3.5	20	1	FALSE	FALSE	TRUE	TRUE	FALSE	0	313
505	322	80	F	TRUE	FALSE	TRUE	RCA	FALSE	FALSE	TRUE	TRUE	3.25	58	2	FALSE	FALSE	TRUE	TRUE	FALSE	0	313
506	323	70	M	FALSE	FALSE	TRUE	LM-LCx	FALSE	FALSE	TRUE	FALSE	0	0	0	N/A	N/A	N/A	N/A	N/A	0	336
507	323	70	M	FALSE	FALSE	TRUE	LM-LAD	FALSE	FALSE	TRUE	TRUE	4	23	1	FALSE	FALSE	TRUE	TRUE	FALSE	0	336
508	323	70	M	FALSE	FALSE	TRUE	LCx	FALSE	FALSE	TRUE	FALSE	3	18	1	FALSE	FALSE	TRUE	TRUE	FALSE	0	336
509	323	70	M	FALSE	FALSE	TRUE	LAD	FALSE	FALSE	TRUE	TRUE	0	0	0	N/A	N/A	N/A	N/A	N/A	0	336
510	324	60	F	TRUE	FALSE	FALSE	LAD	FALSE	TRUE	FALSE	TRUE	2.5	38	1	FALSE	FALSE	TRUE	TRUE	FALSE	0	217
511	325	70	F	TRUE	FALSE	TRUE	LCx	FALSE	FALSE	TRUE	FALSE	0	0	0	N/A	N/A	N/A	N/A	N/A	0	352
512	325	70	F	TRUE	FALSE	TRUE	RCA	FALSE	FALSE	TRUE	TRUE	3	20	1	FALSE	FALSE	TRUE	TRUE	FALSE	0	352
513	326	70	F	TRUE	FALSE	TRUE	LM-LAD	FALSE	FALSE	TRUE	TRUE	2.75	56	2	FALSE	FALSE	TRUE	TRUE	FALSE	0	342
514	327	70	F	TRUE	TRUE	TRUE	RCA	FALSE	FALSE	TRUE	FALSE	3.5	38	1	FALSE	FALSE	TRUE	TRUE	FALSE	0	343
515	327	70	F	TRUE	TRUE	TRUE	LAD	FALSE	FALSE	TRUE	FALSE	2.625	70	2	FALSE	FALSE	TRUE	TRUE	FALSE	0	343
516	328	60	F	TRUE	TRUE	TRUE	LAD	FALSE	FALSE	TRUE	TRUE	3	40	2	FALSE	FALSE	TRUE	TRUE	FALSE	0	341
517	328	60	F	TRUE	TRUE	TRUE	RCA	FALSE	FALSE	TRUE	FALSE	2.75	76	2	FALSE	FALSE	TRUE	TRUE	FALSE	0	341
518	329	60	M	FALSE	TRUE	TRUE	LAD	FALSE	FALSE	TRUE	FALSE	3.5	24	1	FALSE	FALSE	TRUE	FALSE	TRUE	0	272
519	329	60	M	FALSE	TRUE	TRUE	LCx	FALSE	FALSE	TRUE	FALSE	2.875	53	2	FALSE	FALSE	TRUE	TRUE	FALSE	0	272
520	330	60	F	FALSE	FALSE	TRUE	LCx	FALSE	TRUE	FALSE	FALSE	2.75	14	1	FALSE	FALSE	TRUE	TRUE	FALSE	0	339
521	330	60	F	FALSE	FALSE	TRUE	RCA	FALSE	TRUE	FALSE	FALSE	2.75	14	1	FALSE	FALSE	TRUE	TRUE	FALSE	0	339
522	331	60	M	FALSE	FALSE	TRUE	LAD	FALSE	TRUE	FALSE	TRUE	3.25	51	2	FALSE	FALSE	TRUE	TRUE	FALSE	0	298
523	332	60	F	TRUE	FALSE	TRUE	LAD	FALSE	FALSE	TRUE	TRUE	0	0	0	N/A	N/A	N/A	N/A	N/A	0	289
524	332	60	F	TRUE	FALSE	TRUE	LCx	FALSE	FALSE	TRUE	FALSE	0	0	0	N/A	N/A	N/A	N/A	N/A	0	289
525	332	60	F	TRUE	FALSE	TRUE	LM-LAD	FALSE	FALSE	TRUE	TRUE	3.125	61	2	FALSE	FALSE	TRUE	TRUE	FALSE	0	289
526	333	70	F	TRUE	FALSE	TRUE	LAD	FALSE	TRUE	FALSE	FALSE	2.625	28	2	FALSE	FALSE	TRUE	TRUE	FALSE	0	289
527	334	60	M	TRUE	TRUE	TRUE	LCx	FALSE	TRUE	FALSE	TRUE	2.5	20	1	FALSE	FALSE	TRUE	TRUE	FALSE	0	226
528	335	50	M	TRUE	FALSE	FALSE	RCA	FALSE	TRUE	FALSE	TRUE	3.5	23	1	FALSE	FALSE	TRUE	TRUE	FALSE	0	297
529	335	50	M	TRUE	FALSE	FALSE	LCx	FALSE	TRUE	FALSE	TRUE	3	28	1	FALSE	FALSE	TRUE	TRUE	FALSE	0	297
530	336	60	M	TRUE	FALSE	TRUE	RCA	FALSE	FALSE	TRUE	TRUE	2.75	38	1	FALSE	FALSE	TRUE	TRUE	FALSE	0	262
531	336	60	M	TRUE	FALSE	TRUE	LM-LAD	FALSE	FALSE	TRUE	TRUE	3.25	71	2	FALSE	FALSE	TRUE	TRUE	FALSE	0	262
532	337	70	M	TRUE	FALSE	FALSE	RCA	FALSE	TRUE	FALSE	FALSE	3	28	1	FALSE	FALSE	TRUE	FALSE	TRUE	0	298
533	338	70	M	FALSE	TRUE	FALSE	LAD	FALSE	TRUE	FALSE	FALSE	3	26	1	FALSE	FALSE	TRUE	TRUE	FALSE	0	292
534	339	60	F	TRUE	FALSE	TRUE	RCA	FALSE	TRUE	FALSE	FALSE	2.5	24	1	FALSE	FALSE	TRUE	FALSE	TRUE	0	276
535	339	60	F	TRUE	FALSE	TRUE	LCx	FALSE	TRUE	FALSE	FALSE	0	0	0	N/A	N/A	N/A	N/A	N/A	0	276
536	340	70	M	FALSE	FALSE	FALSE	LAD	FALSE	TRUE	FALSE	TRUE	3	28	1	FALSE	FALSE	TRUE	FALSE	TRUE	0	264
537	341	90	M	FALSE	TRUE	FALSE	RCA	FALSE	FALSE	TRUE	FALSE	3.5	19	1	TRUE	FALSE	FALSE	N/A	N/A	0	0
538	342	70	M	TRUE	FALSE	FALSE	LAD	TRUE	FALSE	TRUE	TRUE	3	38	1	FALSE	FALSE	TRUE	TRUE	FALSE	0	73
539	342	70	M	TRUE	FALSE	FALSE	RCA	TRUE	FALSE	TRUE	FALSE	2.5	18	1	FALSE	FALSE	TRUE	TRUE	FALSE	0	73
540	343	50	M	FALSE	FALSE	TRUE	LAD	FALSE	TRUE	FALSE	TRUE	3.5	33	1	TRUE	FALSE	FALSE	N/A	N/A	0	205
541	344	60	F	FALSE	FALSE	FALSE	LAD	FALSE	TRUE	FALSE	FALSE	0	0	0	N/A	N/A	N/A	N/A	N/A	0	28
542	345	70	M	TRUE	FALSE	FALSE	LAD	FALSE	TRUE	FALSE	TRUE	2.875	48	2	FALSE	FALSE	TRUE	TRUE	FALSE	0	224
543	346	60	M	FALSE	FALSE	FALSE	LAD	FALSE	FALSE	TRUE	FALSE	3	24	1	FALSE	FALSE	TRUE	TRUE	FALSE	0	75
544	347	50	M	FALSE	FALSE	TRUE	LCx	FALSE	FALSE	TRUE	FALSE	2.75	18	1	FALSE	FALSE	TRUE	TRUE	FALSE	0	220
545	348	50	M	FALSE	FALSE	FALSE	LAD	FALSE	FALSE	TRUE	FALSE	3	23	1	FALSE	FALSE	TRUE	TRUE	FALSE	0	172
546	348	50	M	FALSE	FALSE	FALSE	RCA	FALSE	FALSE	TRUE	FALSE	3.5	23	1	FALSE	FALSE	TRUE	TRUE	FALSE	0	172
547	349	60	M	TRUE	FALSE	TRUE	LCx	FALSE	TRUE	FALSE	FALSE	2.75	22	1	FALSE	FALSE	TRUE	TRUE	FALSE	0	195
548	349	60	M	TRUE	FALSE	TRUE	LAD	FALSE	TRUE	FALSE	TRUE	3.5	26	1	FALSE	FALSE	TRUE	TRUE	FALSE	0	195
549	350	70	M	TRUE	FALSE	TRUE	LAD	FALSE	FALSE	TRUE	FALSE	3.25	48	2	FALSE	FALSE	TRUE	TRUE	FALSE	0	160
550	350	70	M	TRUE	FALSE	TRUE	RCA	FALSE	FALSE	TRUE	TRUE	3.5	38	1	FALSE	FALSE	TRUE	TRUE	FALSE	0	160
551	350	70	M	TRUE	FALSE	TRUE	LCx	FALSE	FALSE	TRUE	FALSE	3.5	22	1	FALSE	FALSE	TRUE	TRUE	FALSE	0	160
552	351	70	M	TRUE	FALSE	FALSE	LCx	FALSE	TRUE	FALSE	FALSE	2.5	28	1	FALSE	FALSE	TRUE	FALSE	TRUE	0	146
553	351	70	M	TRUE	FALSE	FALSE	LAD	FALSE	TRUE	FALSE	FALSE	2.75	24	1	FALSE	FALSE	TRUE	FALSE	TRUE	0	146
554	352	60	M	TRUE	FALSE	TRUE	LCx	FALSE	TRUE	FALSE	TRUE	3	38	1	FALSE	FALSE	TRUE	TRUE	FALSE	0	208
555	353	60	M	TRUE	FALSE	FALSE	RCA	FALSE	TRUE	FALSE	FALSE	3	18	1	FALSE	FALSE	TRUE	FALSE	TRUE	0	209
556	353	60	M	TRUE	FALSE	FALSE	LCx	FALSE	TRUE	FALSE	FALSE	3	18	1	FALSE	FALSE	TRUE	FALSE	TRUE	0	209
557	354	50	M	TRUE	FALSE	FALSE	LAD	FALSE	TRUE	FALSE	FALSE	3	15	1	FALSE	FALSE	TRUE	TRUE	FALSE	0	156
558	355	70	F	FALSE	FALSE	FALSE	LAD	FALSE	TRUE	FALSE	FALSE	3.5	18	1	FALSE	FALSE	TRUE	TRUE	FALSE	0	174
559	356	70	F	TRUE	FALSE	TRUE	LAD	FALSE	FALSE	TRUE	FALSE	2.75	26	1	FALSE	FALSE	TRUE	TRUE	FALSE	0	182
560	357	80	M	TRUE	TRUE	FALSE	LAD	FALSE	TRUE	FALSE	TRUE	2.75	24	1	FALSE	FALSE	TRUE	FALSE	TRUE	0	168
561	358	50	M	FALSE	FALSE	FALSE	LCx	FALSE	TRUE	FALSE	TRUE	2.75	22	1	FALSE	FALSE	TRUE	FALSE	TRUE	0	98
562	359	60	M	TRUE	FALSE	FALSE	RCA	FALSE	TRUE	FALSE	FALSE	4	26	1	FALSE	FALSE	TRUE	TRUE	FALSE	0	141
563	360	50	M	FALSE	FALSE	FALSE	RCA	FALSE	FALSE	TRUE	FALSE	3	38	1	FALSE	FALSE	TRUE	TRUE	FALSE	0	44
564	360	50	M	FALSE	FALSE	FALSE	LAD	FALSE	FALSE	TRUE	TRUE	2.875	60	2	FALSE	FALSE	TRUE	TRUE	TRUE	0	44
565	361	60	M	TRUE	FALSE	FALSE	LAD	FALSE	TRUE	FALSE	TRUE	3.5	38	1	FALSE	FALSE	TRUE	TRUE	FALSE	0	93
566	362	40	F	TRUE	FALSE	FALSE	LAD	FALSE	FALSE	TRUE	FALSE	3	18	1	FALSE	FALSE	TRUE	TRUE	FALSE	0	84
567	363	60	M	TRUE	FALSE	FALSE	RCA	FALSE	FALSE	TRUE	FALSE	3	34	1	FALSE	FALSE	TRUE	TRUE	FALSE	0	132
568	363	60	M	TRUE	FALSE	FALSE	LAD	FALSE	FALSE	TRUE	TRUE	3	38	1	FALSE	FALSE	TRUE	TRUE	FALSE	0	132
569	364	70	M	FALSE	FALSE	FALSE	RCA	FALSE	FALSE	TRUE	TRUE	3	24	1	FALSE	FALSE	TRUE	TRUE	FALSE	0	76
570	365	60	M	TRUE	TRUE	TRUE	RCA	FALSE	FALSE	TRUE	TRUE	2.75	28	1	FALSE	FALSE	TRUE	TRUE	FALSE	0	126
571	366	60	F	TRUE	FALSE	FALSE	LAD	FALSE	TRUE	FALSE	TRUE	3.5	23	1	FALSE	FALSE	TRUE	TRUE	FALSE	0	61
572	367	70	M	TRUE	FALSE	FALSE	LM-LAD	FALSE	TRUE	FALSE	TRUE	4	33	1	FALSE	FALSE	TRUE	TRUE	FALSE	0	105
573	367	70	M	TRUE	FALSE	FALSE	LAD	FALSE	TRUE	FALSE	TRUE	0	0	0	N/A	N/A	N/A	N/A	N/A	0	105
574	367	70	M	TRUE	FALSE	FALSE	LCx	FALSE	TRUE	FALSE	FALSE	3	18	1	FALSE	FALSE	TRUE	TRUE	FALSE	0	105
575	367	70	M	TRUE	FALSE	FALSE	RCA	FALSE	TRUE	FALSE	TRUE	4	23	1	FALSE	FALSE	TRUE	TRUE	FALSE	0	105
576	368	70	M	TRUE	FALSE	FALSE	LCx	FALSE	TRUE	FALSE	TRUE	2.75	38	1	FALSE	FALSE	TRUE	TRUE	FALSE	0	49
577	369	50	M	TRUE	FALSE	TRUE	RCA	FALSE	TRUE	FALSE	FALSE	3.5	56	2	FALSE	FALSE	TRUE	TRUE	FALSE	0	99
578	370	60	M	FALSE	TRUE	FALSE	RCA	FALSE	FALSE	TRUE	TRUE	3.33333	88	3	FALSE	FALSE	TRUE	TRUE	FALSE	0	71
579	370	60	M	FALSE	TRUE	FALSE	LCx	FALSE	FALSE	TRUE	FALSE	3	34	1	FALSE	FALSE	TRUE	TRUE	FALSE	0	71
580	371	50	M	TRUE	TRUE	FALSE	RCA	FALSE	TRUE	FALSE	FALSE	3	28	1	FALSE	FALSE	TRUE	TRUE	FALSE	0	76
581	371	50	M	TRUE	TRUE	FALSE	LAD	FALSE	TRUE	FALSE	TRUE	2.75	28	1	FALSE	FALSE	TRUE	TRUE	FALSE	0	76
582	372	60	M	FALSE	FALSE	FALSE	LAD	FALSE	FALSE	TRUE	TRUE	2.875	48	2	FALSE	FALSE	TRUE	TRUE	FALSE	0	60
583	373	50	M	FALSE	FALSE	FALSE	LCx	FALSE	FALSE	TRUE	FALSE	0	0	0	N/A	N/A	N/A	N/A	N/A	0	38
584	374	70	F	FALSE	FALSE	FALSE	LAD	FALSE	FALSE	TRUE	FALSE	3.5	26	1	FALSE	FALSE	TRUE	TRUE	FALSE	0	58
585	375	80	M	FALSE	FALSE	FALSE	RCA	FALSE	FALSE	TRUE	FALSE	0	0	0	N/A	N/A	N/A	N/A	N/A	0	36
586	375	80	M	FALSE	FALSE	FALSE	LCx	FALSE	FALSE	TRUE	FALSE	3	34	1	FALSE	FALSE	TRUE	TRUE	FALSE	0	36
587	376	70	F	TRUE	FALSE	FALSE	LAD	FALSE	TRUE	FALSE	FALSE	2.625	69	3	FALSE	TRUE	TRUE	N/A	N/A	0	25
588	377	70	F	FALSE	FALSE	FALSE	LAD	FALSE	FALSE	TRUE	TRUE	2.5	33	1	FALSE	FALSE	TRUE	TRUE	FALSE	0	36
589	378	80	M	TRUE	TRUE	FALSE	LAD	FALSE	FALSE	TRUE	TRUE	3	30	1	FALSE	FALSE	TRUE	TRUE	FALSE	0	44
590	379	50	M	TRUE	FALSE	FALSE	LCx	FALSE	TRUE	FALSE	FALSE	0	0	0	N/A	N/A	N/A	N/A	N/A	0	44
591	380	70	M	FALSE	FALSE	FALSE	LAD	FALSE	TRUE	FALSE	TRUE	0	0	0	N/A	N/A	N/A	N/A	N/A	0	43
592	381	70	M	TRUE	FALSE	FALSE	LAD	FALSE	FALSE	TRUE	TRUE	3.5	24	1	FALSE	FALSE	TRUE	TRUE	FALSE	0	16
593	382	80	F	TRUE	FALSE	FALSE	LCx	FALSE	TRUE	FALSE	FALSE	3.5	18	1	FALSE	FALSE	TRUE	TRUE	FALSE	0	1
594	382	80	F	TRUE	FALSE	FALSE	LM-LAD	FALSE	TRUE	FALSE	TRUE	3.5	28	1	FALSE	FALSE	TRUE	TRUE	FALSE	0	1
